# Supplementary material for: Bis[N,N-bis­(2-hy­droxy­eth­yl)glycinato]cobalt(II)
Source: Acta Crystallogr Sect E Struct Rep Online. 2010 Jun 26;66(Pt 7):m848. doi: 10.1107/S1600536810023810 (PMC3006857; doi:10.1107/S1600536810023810)
Supplement: Supplementary file 1 [file e-66-0m848-sup1.cif]

##############################################################################
###                                                                        ###
###        Electronic paper (Acta Crystallographica Section E)             ###
###                                                                        ###
##############################################################################
#                                                                            #
# This CIF contains the data in a paper accepted for publication in Acta     #
# Crystallographica Section E. It conforms to the requirements of Notes      #
# for Authors for Section E, and has been peer reviewed under the auspices   #
# of the IUCr Commission on Journals.                                        #
#                                                                            #
# Full details of the Crystallographic Information File format               #
# are given in the paper "The Crystallographic Information File (CIF):       #
# a New Standard Archive File for Crystallography" by S. R. Hall, F. H.      #
# Allen and I. D. Brown [Acta Cryst. (1991), A47, 655-685].                  #
#                                                                            #
# The current version of the core CIF dictionary is obtainable from          #
# ftp://ftp.iucr.org/pub/cif_core.dic. The current version number is 2.4.    #
#                                                                            #
# Software is freely available for graphical display of the structure(s) in  #
# this CIF.  For information consult the CIF home page http://www.iucr.org/  #
# cif/home.html                                                              #
#                                                                            #
# This file may be used for bona fide research purposes within the           #
# scientific community so long as proper attribution is given to the journal # 
# article from which it was obtained.                                        #
#                                                                            #
##############################################################################
                                             
data_global
_audit_creation_method     SHELXL-97
_journal_date_recd_electronic     2010-05-19
_journal_date_accepted     2010-06-19
_journal_name_full     'Acta Crystallographica, Section E'
_journal_year     2010
_journal_volume     66
_journal_issue      7
_journal_page_first     m848
_journal_page_last     m848
_journal_paper_category     QM
_journal_coeditor_code     CV2723
_publ_contact_author_name     'Dr. Liu, Fu-Chen'
_publ_contact_author_address
;
School of Chemistry and Chemical
Engineering, Tianjin University of Technology,
Tianjin 300191
People's Republic of China
;
_publ_contact_author_email     fuchenliutj@yahoo.com
_publ_contact_author_fax     ?
_publ_contact_author_phone     '++86-22-24095017'
_publ_section_title
;
Bis[<i>N</i>,<i>N</i>-bis(2-hydroxyethyl)glycinato]cobalt(II)
;
loop_
    _publ_author_name
    _publ_author_footnote
    _publ_author_address
    'Zhao, Jiong-Peng' .
;
School of Chemistry and Chemical
Engineering, Tianjin University of Technology,
Tianjin 300191
People's Republic of China
;
    'Liu, Fu-Chen' .
;
School of Chemistry and Chemical
Engineering, Tianjin University of Technology,
Tianjin 300191
People's Republic of China
;
_chemical_name_systematic     ?
data_I
_chemical_name_common     ?
_chemical_formula_moiety     'C12 H24 Co N2 O8'
_chemical_formula_sum     'C12 H24 Co N2 O8'
_chemical_formula_structural     ?
_chemical_formula_analytical     ?
_chemical_formula_iupac     '[Co (C6 H12 N1 O4)2]'
_chemical_formula_weight     383.26
_chemical_melting_point     ?
_symmetry_cell_setting     monoclinic
_symmetry_space_group_name_H-M     'P 21/c'
loop_
    _symmetry_equiv_pos_as_xyz
    'x, y, z'
    '-x, y+1/2, -z+1/2'
    '-x, -y, -z'
    'x, -y-1/2, z-1/2'
_cell_length_a     9.932(2)
_cell_length_b     11.388(2)
_cell_length_c     7.4477(15)
_cell_angle_alpha     90.00
_cell_angle_beta     110.12(3)
_cell_angle_gamma     90.00
_cell_volume     791.0(3)
_cell_formula_units_Z     2
_cell_measurement_reflns_used     7077
_cell_measurement_theta_min     3.4
_cell_measurement_theta_max     27.6
_cell_measurement_temperature     293(2)
_exptl_crystal_description     block
_exptl_crystal_colour     red
_exptl_crystal_size_max     0.2
_exptl_crystal_size_mid     0.18
_exptl_crystal_size_min     0.18
_exptl_crystal_density_diffrn     1.609
_exptl_crystal_density_meas     ?
_exptl_crystal_density_method     'not measured'
_exptl_crystal_F_000     402
_exptl_absorpt_coefficient_mu     1.128
_exptl_absorpt_correction_type     multi-scan
_exptl_absorpt_process_details     '(ABSCOR; Higashi, 1995)'
_exptl_absorpt_correction_T_min     0.7361
_exptl_absorpt_correction_T_max     1.000
_exptl_special_details
;
;
_diffrn_ambient_temperature     293(2)
_diffrn_radiation_type     MoK\a
_diffrn_radiation_wavelength     0.71073
_diffrn_radiation_source     'fine-focus sealed tube'
_diffrn_radiation_monochromator     graphite
_diffrn_measurement_device_type     'Rigaku SCXmini'
_diffrn_measurement_method     '\w scans'
_diffrn_detector_area_resol_mean     ?
_diffrn_reflns_number     8129
_diffrn_reflns_av_R_equivalents     0.0716
_diffrn_reflns_av_sigmaI/netI     0.0606
_diffrn_reflns_theta_min     3.42
_diffrn_reflns_theta_max     27.48
_diffrn_reflns_theta_full     27.48
_diffrn_measured_fraction_theta_max     0.999
_diffrn_measured_fraction_theta_full     0.999
_diffrn_reflns_limit_h_min     -12
_diffrn_reflns_limit_h_max     12
_diffrn_reflns_limit_k_min     -14
_diffrn_reflns_limit_k_max     14
_diffrn_reflns_limit_l_min     -9
_diffrn_reflns_limit_l_max     9
_diffrn_standards_number     0
_diffrn_standards_interval_count     0
_diffrn_standards_interval_time     0
_diffrn_standards_decay_%     0
loop_
    _diffrn_standard_refln_index_h
    _diffrn_standard_refln_index_k
    _diffrn_standard_refln_index_l
    ? ? ?
_refine_special_details
;
Refinement of <i>F</i>^2^ against ALL reflections. The weighted <i>R</i>-factor
<i>wR</i> and goodness of fit <i>S</i> are based on <i>F</i>^2^, conventional
<i>R</i>-factors <i>R</i> are based on <i>F</i>, with <i>F</i> set to zero for
negative <i>F</i>^2^. The threshold expression of <i>F</i>^2^ >
\s(<i>F</i>^2^) is used only for calculating <i>R</i>-factors(gt) <i>etc</i>.
and is not relevant to the choice of reflections for refinement.
<i>R</i>-factors based on <i>F</i>^2^ are statistically about twice as large
as those based on <i>F</i>, and <i>R</i>- factors based on ALL data will be
even larger.
;
_reflns_number_total     1819
_reflns_number_gt     1357
_reflns_threshold_expression     I>2sigma(I)
_refine_ls_structure_factor_coef     Fsqd
_refine_ls_matrix_type     full
_refine_ls_R_factor_all     0.0877
_refine_ls_R_factor_gt     0.0569
_refine_ls_wR_factor_gt     0.1423
_refine_ls_wR_factor_ref     0.1591
_refine_ls_goodness_of_fit_ref     0.998
_refine_ls_restrained_S_all     0.998
_refine_ls_number_reflns     1819
_refine_ls_number_parameters     106
_refine_ls_number_restraints     0
_refine_ls_hydrogen_treatment     constr
_refine_ls_weighting_scheme     calc
_refine_ls_weighting_details
                    'calc w=1/[\s^2^(Fo^2^)+(0.1P)^2^] where P=(Fo^2^+2Fc^2^)/3'
_atom_sites_solution_hydrogens     geom
_atom_sites_solution_primary     direct
_atom_sites_solution_secondary     difmap
_refine_ls_shift/su_max     0.000
_refine_ls_shift/su_mean     0.000
_refine_diff_density_max     0.478
_refine_diff_density_min     -0.360
_refine_ls_extinction_method     none
_refine_ls_extinction_coef     ?
loop_
    _atom_type_symbol
    _atom_type_description
    _atom_type_scat_dispersion_real
    _atom_type_scat_dispersion_imag
    _atom_type_scat_source
    'C' 'C' 0.0033 0.0016
; International Tables Vol C Tables 4.2.6.8 and 6.1.1.4
;
    'H' 'H' 0.0000 0.0000
; International Tables Vol C Tables 4.2.6.8 and 6.1.1.4
;
    'N' 'N' 0.0061 0.0033
; International Tables Vol C Tables 4.2.6.8 and 6.1.1.4
;
    'O' 'O' 0.0106 0.0060
; International Tables Vol C Tables 4.2.6.8 and 6.1.1.4
;
    'Co' 'Co' 0.3494 0.9721
; International Tables Vol C Tables 4.2.6.8 and 6.1.1.4
;
_computing_data_collection
               'SCXmini Benchtop Crystallography System Software (Rigaku, 2006)'
_computing_cell_refinement     'PROCESS-AUTO (Rigaku, 1998)'
_computing_data_reduction     'PROCESS-AUTO (Rigaku, 1998)'
_computing_structure_solution     'SHELXS97 (Sheldrick, 2008)'
_computing_structure_refinement     'SHELXL97 (Sheldrick, 2008)'
_computing_molecular_graphics
                    'ORTEPIII (Burnett & Johnson, 1996) and PLATON (Spek, 2009)'
_computing_publication_material     'SHELXTL (Sheldrick, 2008)'
loop_
    _atom_site_type_symbol
    _atom_site_label
    _atom_site_fract_x
    _atom_site_fract_y
    _atom_site_fract_z
    _atom_site_U_iso_or_equiv
    _atom_site_adp_type
    _atom_site_calc_flag
    _atom_site_refinement_flags
    _atom_site_occupancy
    _atom_site_disorder_assembly
    _atom_site_disorder_group
    Co Co1 0.5000 0.5000 0.5000 0.0244(3) Uani d S 1 . .
    O O1 0.0043(3) 0.3365(3) 0.0259(4) 0.0552(9) Uani d . 1 . .
    H H11 -0.0846 0.3211 -0.0073 0.066 Uiso d R 1 . .
    O O2 0.5173(3) 0.4447(3) 0.7743(4) 0.0347(7) Uani d . 1 . .
    H H12 0.5746 0.3883 0.8218 0.042 Uiso d R 1 . .
    O O3 0.2823(3) 0.7874(2) 0.5700(4) 0.0449(8) Uani d . 1 . .
    O O4 0.4555(3) 0.6656(2) 0.5703(4) 0.0333(6) Uani d . 1 . .
    N N1 0.2727(3) 0.4762(2) 0.4479(5) 0.0270(7) Uani d . 1 . .
    C C1 0.0483(4) 0.3862(4) 0.2103(6) 0.0431(10) Uani d . 1 . .
    H H1A 0.0377 0.3299 0.3022 0.052 Uiso calc R 1 . .
    H H1B -0.0090 0.4550 0.2118 0.052 Uiso calc R 1 . .
    C C2 0.2040(4) 0.4198(3) 0.2589(5) 0.0329(9) Uani d . 1 . .
    H H2A 0.2579 0.3496 0.2538 0.040 Uiso calc R 1 . .
    H H2B 0.2115 0.4730 0.1610 0.040 Uiso calc R 1 . .
    C C3 0.2708(4) 0.3967(4) 0.6042(6) 0.0363(9) Uani d . 1 . .
    H H3A 0.2918 0.3173 0.5750 0.044 Uiso calc R 1 . .
    H H3B 0.1758 0.3970 0.6137 0.044 Uiso calc R 1 . .
    C C4 0.3792(4) 0.4339(4) 0.7929(6) 0.0401(10) Uani d . 1 . .
    H H4A 0.3510 0.5086 0.8317 0.048 Uiso calc R 1 . .
    H H4B 0.3830 0.3762 0.8902 0.048 Uiso calc R 1 . .
    C C5 0.2141(4) 0.5937(3) 0.4614(6) 0.0309(8) Uani d . 1 . .
    H H5A 0.1554 0.5882 0.5416 0.037 Uiso calc R 1 . .
    H H5B 0.1521 0.6172 0.3347 0.037 Uiso calc R 1 . .
    C C6 0.3256(4) 0.6887(3) 0.5411(5) 0.0310(9) Uani d . 1 . .
loop_
    _atom_site_aniso_label
    _atom_site_aniso_U_11
    _atom_site_aniso_U_22
    _atom_site_aniso_U_33
    _atom_site_aniso_U_12
    _atom_site_aniso_U_13
    _atom_site_aniso_U_23
    Co1 0.0203(4) 0.0227(4) 0.0279(4) 0.0026(3) 0.0055(3) -0.0003(3)
    O1 0.0397(18) 0.066(2) 0.053(2) -0.0136(15) 0.0076(15) -0.0177(16)
    O2 0.0302(14) 0.0401(16) 0.0306(15) 0.0078(13) 0.0065(11) 0.0075(12)
    O3 0.0249(15) 0.0323(15) 0.068(2) 0.0053(12) 0.0029(14) -0.0206(14)
    O4 0.0227(13) 0.0269(13) 0.0468(17) 0.0006(11) 0.0076(12) -0.0064(11)
    N1 0.0241(16) 0.0217(15) 0.0329(17) -0.0002(12) 0.0067(13) -0.0023(11)
    C1 0.037(2) 0.047(2) 0.039(2) -0.013(2) 0.0060(18) -0.0058(19)
    C2 0.0244(19) 0.037(2) 0.036(2) -0.0001(16) 0.0081(16) -0.0030(17)
    C3 0.034(2) 0.035(2) 0.041(2) -0.0042(18) 0.0142(18) 0.0034(17)
    C4 0.034(2) 0.050(3) 0.036(2) 0.003(2) 0.0119(18) 0.0074(19)
    C5 0.0216(18) 0.034(2) 0.035(2) 0.0020(16) 0.0072(15) -0.0028(16)
    C6 0.0258(19) 0.032(2) 0.031(2) 0.0047(16) 0.0048(15) -0.0049(15)
_geom_special_details
;
 All esds (except the esd in the dihedral angle between two l.s. planes)
 are estimated using the full covariance matrix.  The cell esds are taken
 into account individually in the estimation of esds in distances, angles
 and torsion angles; correlations between esds in cell parameters are only
 used when they are defined by crystal symmetry.  An approximate (isotropic)
 treatment of cell esds is used for estimating esds involving l.s. planes.
;
loop_
    _geom_bond_atom_site_label_1
    _geom_bond_atom_site_label_2
    _geom_bond_site_symmetry_2
    _geom_bond_distance
    _geom_bond_publ_flag
    Co1 O4 . 2.046(2) ?
    Co1 O4 3_666 2.046(2) ?
    Co1 O2 . 2.088(3) ?
    Co1 O2 3_666 2.088(3) ?
    Co1 N1 3_666 2.172(3) ?
    Co1 N1 . 2.172(3) ?
    O1 C1 . 1.409(5) ?
    O1 H11 . 0.8499 ?
    O2 C4 . 1.430(5) ?
    O2 H12 . 0.8500 ?
    O3 C6 . 1.249(4) ?
    O4 C6 . 1.260(4) ?
    N1 C5 . 1.476(4) ?
    N1 C3 . 1.480(5) ?
    N1 C2 . 1.483(5) ?
    C1 C2 . 1.512(5) ?
    C1 H1A . 0.9700 ?
    C1 H1B . 0.9700 ?
    C2 H2A . 0.9700 ?
    C2 H2B . 0.9700 ?
    C3 C4 . 1.507(5) ?
    C3 H3A . 0.9700 ?
    C3 H3B . 0.9700 ?
    C4 H4A . 0.9700 ?
    C4 H4B . 0.9700 ?
    C5 C6 . 1.515(5) ?
    C5 H5A . 0.9700 ?
    C5 H5B . 0.9700 ?
loop_
    _geom_angle_atom_site_label_1
    _geom_angle_atom_site_label_2
    _geom_angle_atom_site_label_3
    _geom_angle_site_symmetry_1
    _geom_angle_site_symmetry_3
    _geom_angle
    _geom_angle_publ_flag
    O4 Co1 O4 . 3_666 180.0 ?
    O4 Co1 O2 . . 88.86(11) ?
    O4 Co1 O2 3_666 . 91.14(11) ?
    O4 Co1 O2 . 3_666 91.14(11) ?
    O4 Co1 O2 3_666 3_666 88.86(11) ?
    O2 Co1 O2 . 3_666 180.0 ?
    O4 Co1 N1 . 3_666 98.17(10) ?
    O4 Co1 N1 3_666 3_666 81.83(10) ?
    O2 Co1 N1 . 3_666 97.61(11) ?
    O2 Co1 N1 3_666 3_666 82.39(11) ?
    O4 Co1 N1 . . 81.83(10) ?
    O4 Co1 N1 3_666 . 98.17(10) ?
    O2 Co1 N1 . . 82.39(11) ?
    O2 Co1 N1 3_666 . 97.61(11) ?
    N1 Co1 N1 3_666 . 180.0 ?
    C1 O1 H11 . . 108.0 ?
    C4 O2 Co1 . . 111.2(2) ?
    C4 O2 H12 . . 115.0 ?
    Co1 O2 H12 . . 116.9 ?
    C6 O4 Co1 . . 116.5(2) ?
    C5 N1 C3 . . 112.9(3) ?
    C5 N1 C2 . . 113.2(3) ?
    C3 N1 C2 . . 110.9(3) ?
    C5 N1 Co1 . . 106.5(2) ?
    C3 N1 Co1 . . 103.3(2) ?
    C2 N1 Co1 . . 109.5(2) ?
    O1 C1 C2 . . 106.5(3) ?
    O1 C1 H1A . . 110.4 ?
    C2 C1 H1A . . 110.4 ?
    O1 C1 H1B . . 110.4 ?
    C2 C1 H1B . . 110.4 ?
    H1A C1 H1B . . 108.6 ?
    N1 C2 C1 . . 115.8(3) ?
    N1 C2 H2A . . 108.3 ?
    C1 C2 H2A . . 108.3 ?
    N1 C2 H2B . . 108.3 ?
    C1 C2 H2B . . 108.3 ?
    H2A C2 H2B . . 107.4 ?
    N1 C3 C4 . . 111.3(3) ?
    N1 C3 H3A . . 109.4 ?
    C4 C3 H3A . . 109.4 ?
    N1 C3 H3B . . 109.4 ?
    C4 C3 H3B . . 109.4 ?
    H3A C3 H3B . . 108.0 ?
    O2 C4 C3 . . 109.6(3) ?
    O2 C4 H4A . . 109.8 ?
    C3 C4 H4A . . 109.8 ?
    O2 C4 H4B . . 109.8 ?
    C3 C4 H4B . . 109.8 ?
    H4A C4 H4B . . 108.2 ?
    N1 C5 C6 . . 114.9(3) ?
    N1 C5 H5A . . 108.5 ?
    C6 C5 H5A . . 108.5 ?
    N1 C5 H5B . . 108.5 ?
    C6 C5 H5B . . 108.5 ?
    H5A C5 H5B . . 107.5 ?
    O3 C6 O4 . . 123.4(3) ?
    O3 C6 C5 . . 117.5(3) ?
    O4 C6 C5 . . 119.1(3) ?
loop_
    _geom_torsion_atom_site_label_1
    _geom_torsion_atom_site_label_2
    _geom_torsion_atom_site_label_3
    _geom_torsion_atom_site_label_4
    _geom_torsion_site_symmetry_1
    _geom_torsion_site_symmetry_2
    _geom_torsion_site_symmetry_3
    _geom_torsion_site_symmetry_4
    _geom_torsion
    _geom_torsion_publ_flag
    O4 Co1 O2 C4 . . . . 75.2(3) ?
    O4 Co1 O2 C4 3_666 . . . -104.8(3) ?
    O2 Co1 O2 C4 3_666 . . . -1E1(8)
                                    ?
    N1 Co1 O2 C4 3_666 . . . 173.3(3) ?
    N1 Co1 O2 C4 . . . . -6.7(3) ?
    O4 Co1 O4 C6 3_666 . . .  4E1(10)
                                     ?
    O2 Co1 O4 C6 . . . . -88.4(3) ?
    O2 Co1 O4 C6 3_666 . . . 91.6(3) ?
    N1 Co1 O4 C6 3_666 . . . 174.1(3) ?
    N1 Co1 O4 C6 . . . . -5.9(3) ?
    O4 Co1 N1 C5 . . . . 8.9(2) ?
    O4 Co1 N1 C5 3_666 . . . -171.1(2) ?
    O2 Co1 N1 C5 . . . . 98.9(2) ?
    O2 Co1 N1 C5 3_666 . . . -81.1(2) ?
    N1 Co1 N1 C5 3_666 . . .  -9E1(10)
                                      ?
    O4 Co1 N1 C3 . . . . -110.2(2) ?
    O4 Co1 N1 C3 3_666 . . . 69.8(2) ?
    O2 Co1 N1 C3 . . . . -20.3(2) ?
    O2 Co1 N1 C3 3_666 . . . 159.7(2) ?
    N1 Co1 N1 C3 3_666 . . .  15E1(10)
                                      ?
    O4 Co1 N1 C2 . . . . 131.6(2) ?
    O4 Co1 N1 C2 3_666 . . . -48.4(2) ?
    O2 Co1 N1 C2 . . . . -138.4(2) ?
    O2 Co1 N1 C2 3_666 . . . 41.6(2) ?
    N1 Co1 N1 C2 3_666 . . .  4E1(10)
                                     ?
    C5 N1 C2 C1 . . . . -67.2(4) ?
    C3 N1 C2 C1 . . . . 60.8(4) ?
    Co1 N1 C2 C1 . . . . 174.1(3) ?
    O1 C1 C2 N1 . . . . 179.1(3) ?
    C5 N1 C3 C4 . . . . -70.5(4) ?
    C2 N1 C3 C4 . . . . 161.4(3) ?
    Co1 N1 C3 C4 . . . . 44.2(3) ?
    Co1 O2 C4 C3 . . . . 32.5(4) ?
    N1 C3 C4 O2 . . . . -53.5(4) ?
    C3 N1 C5 C6 . . . . 101.7(4) ?
    C2 N1 C5 C6 . . . . -131.4(3) ?
    Co1 N1 C5 C6 . . . . -11.0(4) ?
    Co1 O4 C6 O3 . . . . -177.0(3) ?
    Co1 O4 C6 C5 . . . . 1.1(5) ?
    N1 C5 C6 O3 . . . . -174.3(3) ?
    N1 C5 C6 O4 . . . . 7.4(5) ?
loop_
    _geom_hbond_atom_site_label_D
    _geom_hbond_atom_site_label_H
    _geom_hbond_atom_site_label_A
    _geom_hbond_site_symmetry_A
    _geom_hbond_distance_DH
    _geom_hbond_distance_HA
    _geom_hbond_distance_DA
    _geom_hbond_angle_DHA
    O2 H12 O3 2_646 0.85 1.79 2.632(4) 170.6
    O1 H11 O3 2_545 0.85 1.89 2.744(4) 177.5
