# Supplementary material for: Bis[N,N-bis­(2-hy­droxy­eth­yl)glycinato]cobalt(II)
Source: Acta Crystallogr Sect E Struct Rep Online. 2010 Jun 26;66(Pt 7):m848. doi: 10.1107/S1600536810023810 (PMC3006857; doi:10.1107/S1600536810023810)
Supplement: Supplementary file 2 [file e-66-0m848-Isup2.hkl]

# 
# h,k,l, Fc-squared, Fo-squared, sigma(Fo-squared) and status flag 
# 
data_I
_shelx_title ' 1 in P2(1)/c                     P21/c' 
_shelx_refln_list_code          4 
_shelx_F_calc_maximum      120.48 
_exptl_crystal_F_000       401.93 
_reflns_d_resolution_high  0.7700 
 
loop_ 
 _symmetry_equiv_pos_as_xyz 
 'x, y, z' 
 '-x, y+1/2, -z+1/2' 
 '-x, -y, -z' 
 'x, -y-1/2, z-1/2' 
 
_cell_length_a     9.9320 
_cell_length_b    11.3880 
_cell_length_c     7.4477 
_cell_angle_alpha  90.000 
_cell_angle_beta  110.120 
_cell_angle_gamma  90.000 
 
_shelx_F_squared_multiplier     1.000 
 
loop_ 
 _refln_index_h 
 _refln_index_k 
 _refln_index_l 
 _refln_F_squared_calc 
 _refln_F_squared_meas 
 _refln_F_squared_sigma 
 _refln_observed_status 
   2   0   0      745.69      778.95     26.42 o 
   3   0   0      310.35      334.40      9.27 o 
   4   0   0    14516.04    14631.52    169.60 o 
   5   0   0     1583.65     1536.93     34.11 o 
   6   0   0     1429.79     1318.42     42.03 o 
   7   0   0      296.64      293.21     16.69 o 
   8   0   0      574.31      529.74     25.39 o 
   9   0   0      487.75      445.19     27.01 o 
  10   0   0      404.38      370.35     33.74 o 
  11   0   0       12.24        7.66     15.01 o 
  12   0   0        1.00       -7.80     26.93 o 
   2   1   0      986.32      984.58     14.58 o 
   3   1   0        6.75       15.17      2.42 o 
   4   1   0       84.59       82.86      4.18 o 
   5   1   0       39.68       59.87      4.38 o 
   6   1   0      974.65      896.88     19.14 o 
   7   1   0      160.68      175.41     10.03 o 
   8   1   0      108.13      105.74      9.77 o 
   9   1   0        3.03       17.82      8.96 o 
  10   1   0        0.20        7.86      8.61 o 
  11   1   0        0.64        8.60     14.11 o 
  12   1   0        3.63        0.54     15.69 o 
   0   2   0     5671.15     5505.05     56.33 o 
   1   2   0     4207.14     3839.31     46.60 o 
   2   2   0     1188.11     1342.02     31.05 o 
   3   2   0     5720.98     5153.49     62.95 o 
   4   2   0     1718.48     1767.52     29.46 o 
   5   2   0      555.20      520.59     11.35 o 
   6   2   0      582.99      557.28     16.01 o 
   7   2   0     1784.20     1673.40     32.74 o 
   8   2   0      914.29      851.31     33.24 o 
   9   2   0      689.43      694.89     28.70 o 
  10   2   0      301.05      254.85     20.03 o 
  11   2   0      178.31      193.36     36.83 o 
  12   2   0       61.95      143.73     35.18 o 
   1   3   0     3740.21     3714.69     47.17 o 
   2   3   0      413.27      464.83      8.09 o 
   3   3   0      426.51      517.23     14.23 o 
   4   3   0      961.67      891.27     16.19 o 
   5   3   0       41.13       29.19      3.15 o 
   6   3   0        1.64        3.60      2.31 o 
   7   3   0       50.87       57.40      8.09 o 
   8   3   0      274.90      262.30     15.10 o 
   9   3   0        4.15       15.75     16.09 o 
  10   3   0       68.15       75.52     17.57 o 
  11   3   0        0.24       52.18     24.11 o 
   0   4   0        3.36        6.00      4.74 o 
   1   4   0     4167.81     3911.14     36.26 o 
   2   4   0      177.51      168.59      5.66 o 
   3   4   0      870.97      799.52     20.20 o 
   4   4   0      721.05      745.50     21.59 o 
   5   4   0     2766.81     2500.33     65.86 o 
   6   4   0      480.85      459.87     17.78 o 
   7   4   0      229.18      222.81     12.82 o 
   8   4   0      553.85      588.04     30.48 o 
   9   4   0      605.69      594.01     33.99 o 
  10   4   0      209.24      220.40     25.63 o 
  11   4   0       77.83      114.76     23.23 o 
   1   5   0      233.48      262.13      6.74 o 
   2   5   0      221.39      248.86      8.86 o 
   3   5   0       14.93       13.01      2.82 o 
   4   5   0      151.67      161.64     13.88 o 
   5   5   0        2.68       10.95      6.50 o 
   6   5   0        1.24       23.45     25.77 o 
   7   5   0        0.87        8.79      8.42 o 
   8   5   0        8.91       27.69     12.30 o 
   9   5   0        0.98       17.67     12.52 o 
  10   5   0        0.05       36.12     16.77 o 
  11   5   0        0.00       -7.66     14.57 o 
   0   6   0     1242.58     1208.99     43.77 o 
   1   6   0     1199.14     1289.04     20.51 o 
   2   6   0     3296.51     3056.28     57.02 o 
   3   6   0       99.97       95.09      6.54 o 
   4   6   0     1052.47      962.04     29.35 o 
   5   6   0     1150.44     1152.91     36.23 o 
   6   6   0      738.02      778.11     31.50 o 
   7   6   0        1.85        2.77      8.20 o 
   8   6   0      180.61      214.01     21.46 o 
   9   6   0       33.38       43.11     15.01 o 
  10   6   0       31.89       70.56     18.55 o 
  11   6   0       20.10        6.78     17.51 o 
   1   7   0       16.54       19.19      3.82 o 
   2   7   0       91.57       99.37      7.27 o 
   3   7   0      211.47      228.61     13.61 o 
   4   7   0        2.08       -2.89      6.26 o 
   5   7   0       38.49       63.49     11.31 o 
   6   7   0       86.81       86.39     13.58 o 
   7   7   0      194.88      170.42     18.46 o 
   8   7   0       27.75       42.84     17.05 o 
   9   7   0        3.29       24.51     14.47 o 
  10   7   0        0.93       25.02     19.95 o 
   0   8   0       12.17        5.77      5.35 o 
   1   8   0       58.19       52.45      5.56 o 
   2   8   0      287.96      250.88     12.91 o 
   3   8   0      392.88      414.48     23.51 o 
   4   8   0      369.91      389.44     22.41 o 
   5   8   0      342.29      349.53     21.78 o 
   6   8   0       32.32       33.13     11.61 o 
   7   8   0      115.47      120.72     18.63 o 
   8   8   0      183.06      195.26     23.06 o 
   9   8   0      285.03      344.74     31.46 o 
  10   8   0       28.55       10.00     15.39 o 
   1   9   0      142.15      134.11      9.62 o 
   2   9   0       22.53       22.37      6.84 o 
   3   9   0       87.12       74.08     11.23 o 
   4   9   0       99.50      108.70     25.74 o 
   5   9   0        7.58       -7.46      8.79 o 
   6   9   0       69.81       59.80     15.27 o 
   7   9   0        0.64       32.72     22.14 o 
   8   9   0        0.82       -3.71     12.06 o 
   9   9   0        2.97        3.53     12.30 o 
   0  10   0      724.52      682.55     34.66 o 
   1  10   0      137.76      125.72      9.19 o 
   2  10   0       26.19       35.59      9.34 o 
   3  10   0       90.62      115.11     14.72 o 
   4  10   0      342.73      320.66     23.54 o 
   5  10   0      292.97      317.81     23.87 o 
   6  10   0       92.84      112.43     18.10 o 
   7  10   0      140.21      169.21     22.08 o 
   8  10   0       40.80       57.10     19.16 o 
   1  11   0        0.04       -8.56      8.87 o 
   2  11   0        0.13       19.09      9.29 o 
   3  11   0       10.49       21.51     10.74 o 
   4  11   0        1.58       -6.43     10.00 o 
   5  11   0      156.28      176.14     22.15 o 
   6  11   0       72.83       76.02     18.28 o 
   7  11   0       10.46       21.67     14.88 o 
   8  11   0        0.55       29.96     26.42 o 
   0  12   0      342.80      357.95     35.18 o 
   1  12   0      209.33      192.22     16.07 o 
   2  12   0      296.33      303.78     22.72 o 
   3  12   0      389.18      379.26     27.92 o 
   4  12   0      193.21      169.57     21.33 o 
   5  12   0        5.03       15.03     12.75 o 
   6  12   0      157.03      170.10     24.79 o 
   7  12   0      159.14      156.19     30.22 o 
   1  13   0       28.06       50.21     18.51 o 
   2  13   0        0.40       37.61     17.47 o 
   3  13   0       61.03       53.59     15.95 o 
   4  13   0       49.86       25.44     18.22 o 
   5  13   0       24.21       39.62     18.24 o 
   0  14   0       53.20       41.27     30.04 o 
   1  14   0      123.26      103.58     29.51 o 
   2  14   0       92.00       60.87     35.05 o 
   3  14   0      132.09      137.25     28.15 o 
 -12   1   1       91.92       93.31     22.75 o 
 -11   1   1      233.94      192.43     20.99 o 
 -10   1   1      121.79      115.44     14.10 o 
  -9   1   1      291.79      261.96     13.76 o 
  -8   1   1      512.56      482.51     16.99 o 
  -7   1   1     1405.18     1251.32     26.79 o 
  -6   1   1      243.92      248.91      9.40 o 
  -5   1   1     4972.64     4936.93     57.95 o 
  -4   1   1     4176.13     4423.04     46.76 o 
  -3   1   1     2676.61     2487.75     34.79 o 
  -2   1   1     2335.93     2025.22     28.05 o 
  -1   1   1     7608.58     7211.64     43.94 o 
   0   1   1     8332.28     8368.30     39.22 o 
   1   1   1     3036.00     3164.52     49.87 o 
   2   1   1      632.87      697.33     11.39 o 
   3   1   1     4358.39     4869.77     53.53 o 
   4   1   1     1675.80     1676.15     26.14 o 
   5   1   1      560.04      593.20     14.25 o 
   6   1   1      308.17      270.55     11.00 o 
   7   1   1       90.88       95.07      8.13 o 
   8   1   1       90.85       93.03      9.44 o 
   9   1   1      269.33      259.18     15.65 o 
  10   1   1      121.00      116.90     16.09 o 
  11   1   1       24.75       65.70     23.93 o 
 -12   2   1        3.35       -9.05     16.00 o 
 -11   2   1        6.61       35.24     20.03 o 
 -10   2   1      190.33      205.66     17.99 o 
  -9   2   1       65.01       78.91     10.88 o 
  -8   2   1        5.51       11.12      5.20 o 
  -7   2   1      295.55      264.33     11.35 o 
  -6   2   1      151.53      170.14      8.15 o 
  -5   2   1      224.58      206.44      6.89 o 
  -4   2   1     1023.48     1127.09     16.50 o 
  -3   2   1      509.14      502.30      7.66 o 
  -2   2   1      200.23      219.03      5.72 o 
  -1   2   1     1858.38     1993.22     20.46 o 
   0   2   1        1.19       14.18      1.95 o 
   1   2   1     2331.65     2484.23     23.41 o 
   2   2   1       29.36       36.68      2.89 o 
   3   2   1      979.97     1146.79     16.90 o 
   4   2   1      223.20      242.89      7.97 o 
   5   2   1      115.34      114.91      6.57 o 
   6   2   1       79.71       63.44      7.09 o 
   7   2   1      144.09      125.82      8.61 o 
   8   2   1      719.38      605.59     19.50 o 
   9   2   1       56.34       67.95     13.12 o 
  10   2   1       30.19       78.90     16.74 o 
  11   2   1        0.46       17.86     18.56 o 
 -12   3   1      142.64      136.12     26.35 o 
 -11   3   1       67.53       61.34     20.87 o 
 -10   3   1      617.91      611.73     37.03 o 
  -9   3   1      987.47      836.81     30.16 o 
  -8   3   1     1789.80     1800.24     45.32 o 
  -7   3   1      226.71      200.44     12.46 o 
  -6   3   1     1596.94     1598.08     33.87 o 
  -5   3   1     1060.06     1058.73     31.22 o 
  -4   3   1     5460.53     5560.59     64.70 o 
  -3   3   1        6.36        6.49      1.64 o 
  -2   3   1     2229.83     1987.60     26.28 o 
  -1   3   1        7.86       11.52      2.76 o 
   0   3   1     2511.66     2340.45     25.51 o 
   1   3   1       47.32       37.81      3.47 o 
   2   3   1      592.11      435.96      7.96 o 
   3   3   1      102.71      109.98      4.33 o 
   4   3   1     1545.71     1457.07     22.13 o 
   5   3   1      331.73      334.20      9.77 o 
   6   3   1       92.68       81.99      8.02 o 
   7   3   1       12.59       50.37     11.11 o 
   8   3   1      547.01      487.28     21.14 o 
   9   3   1      505.92      460.13     30.82 o 
  10   3   1      312.80      317.43     27.63 o 
  11   3   1       31.19       54.40     23.06 o 
 -12   4   1        0.58       20.87     18.45 o 
 -11   4   1       16.76       21.53     14.09 o 
 -10   4   1        4.58       12.61     12.43 o 
  -9   4   1       74.19       88.71     16.93 o 
  -8   4   1      230.36      221.61     21.39 o 
  -7   4   1      314.19      251.95     12.50 o 
  -6   4   1      455.53      455.33     19.59 o 
  -5   4   1      284.85      300.87     13.45 o 
  -4   4   1       15.10       17.03     10.78 o 
  -3   4   1      483.63      528.26     10.22 o 
  -2   4   1     3000.09     2967.38     40.44 o 
  -1   4   1     1772.23     1900.06     22.99 o 
   0   4   1      776.07      745.25     12.37 o 
   1   4   1     1331.17     1439.23     29.03 o 
   2   4   1      252.67      255.21      6.18 o 
   3   4   1       19.18       21.14      4.11 o 
   4   4   1        0.00       -2.82      2.82 o 
   5   4   1        0.69        1.34      3.12 o 
   6   4   1       23.61       21.72      6.65 o 
   7   4   1       39.95       58.08      9.10 o 
   8   4   1       12.39       18.65     18.46 o 
   9   4   1       18.21       37.81     14.59 o 
  10   4   1        1.34        2.55     10.38 o 
  11   4   1        9.64       66.32     21.94 o 
 -11   5   1      140.76      135.95     23.08 o 
 -10   5   1      183.10      182.73     23.26 o 
  -9   5   1      251.19      240.77     22.86 o 
  -8   5   1       20.03       29.48     11.04 o 
  -7   5   1      143.00      164.47     16.90 o 
  -6   5   1     1603.60     1474.06     43.45 o 
  -5   5   1     1128.68     1093.21     32.59 o 
  -4   5   1       58.32       67.55      8.11 o 
  -3   5   1      352.46      287.63     14.49 o 
  -2   5   1     4621.79     4823.14     64.80 o 
  -1   5   1     3622.12     3774.35     44.64 o 
   0   5   1      640.95      678.70     12.79 o 
   1   5   1     2803.82     2873.94     38.13 o 
   2   5   1     1533.47     1477.46     36.21 o 
   3   5   1     1513.74     1331.04     46.75 o 
   4   5   1      575.82      559.15     21.10 o 
   5   5   1     1168.97     1138.64     34.79 o 
   6   5   1      248.77      255.91     17.80 o 
   7   5   1     1019.36     1041.44     40.83 o 
   8   5   1      410.21      397.69     60.94 o 
   9   5   1       83.10      110.43     20.05 o 
  10   5   1        1.30       14.95     15.42 o 
 -11   6   1       29.58       39.24     17.36 o 
 -10   6   1       48.20       70.76     19.14 o 
  -9   6   1       43.43       39.07     16.93 o 
  -8   6   1       13.66       23.59     11.10 o 
  -7   6   1        5.77        3.76      7.94 o 
  -6   6   1      130.73      128.07     14.05 o 
  -5   6   1      410.43      491.59     23.16 o 
  -4   6   1        8.61        4.26      6.59 o 
  -3   6   1       83.83       73.92      5.41 o 
  -2   6   1      355.43      334.97      8.68 o 
  -1   6   1      654.09      768.88     15.23 o 
   0   6   1      242.73      217.38      8.02 o 
   1   6   1       24.86       44.31      4.64 o 
   2   6   1      335.90      348.11     16.20 o 
   3   6   1      210.88      203.87     12.86 o 
   4   6   1       50.81       73.42     10.00 o 
   5   6   1       30.26       48.42     10.12 o 
   6   6   1       26.88       53.64     11.43 o 
   7   6   1       65.77       66.34     13.17 o 
   8   6   1       35.92       46.97     16.45 o 
   9   6   1       27.11       34.43     15.35 o 
  10   6   1       41.14       66.03     20.17 o 
 -11   7   1        0.89       -6.60     15.45 o 
 -10   7   1       97.11       72.61     19.27 o 
  -9   7   1      581.89      642.71     37.90 o 
  -8   7   1       95.68      128.53     18.38 o 
  -7   7   1        4.53        1.07      7.27 o 
  -6   7   1       44.84       72.09     12.78 o 
  -5   7   1      906.70      874.64     33.45 o 
  -4   7   1      447.02      437.27     20.60 o 
  -3   7   1     1255.35     1206.85     26.43 o 
  -2   7   1      618.43      583.88     15.91 o 
  -1   7   1     1633.13     1575.34     27.54 o 
   0   7   1     1424.32     1491.77     27.36 o 
   1   7   1     2379.49     2369.52     36.71 o 
   2   7   1      324.52      291.73     12.89 o 
   3   7   1      433.34      379.46     14.02 o 
   4   7   1     1327.10     1330.45     40.10 o 
   5   7   1     1578.83     1550.70     47.34 o 
   6   7   1      252.47      239.99     18.76 o 
   7   7   1      247.03      231.11     22.92 o 
   8   7   1      341.73      374.40     28.82 o 
   9   7   1      333.03      390.33     33.65 o 
  10   7   1       65.55       68.89     22.41 o 
 -10   8   1        2.17       51.14     18.44 o 
  -9   8   1        7.91       26.37     14.86 o 
  -8   8   1        0.81       15.16     14.34 o 
  -7   8   1       33.69       54.81     14.86 o 
  -6   8   1       33.60       23.70     11.97 o 
  -5   8   1      107.21      216.84     58.65 o 
  -4   8   1       15.54        8.75      7.42 o 
  -3   8   1        3.72       11.03      6.78 o 
  -2   8   1        0.00        2.67      4.17 o 
  -1   8   1       30.98       31.72      5.24 o 
   0   8   1       93.90       96.15      7.51 o 
   1   8   1       19.43       25.99      4.96 o 
   2   8   1      231.47      215.75     12.26 o 
   3   8   1       96.31       96.06     10.61 o 
   4   8   1       21.68       27.65      9.97 o 
   5   8   1        0.72       19.60     21.83 o 
   6   8   1      215.86      212.84     19.13 o 
   7   8   1       95.83       90.98     16.94 o 
   8   8   1       31.85       31.29     21.08 o 
   9   8   1        1.44       -2.98     12.93 o 
  -9   9   1      119.35      122.11     22.45 o 
  -8   9   1      286.68      289.83     26.02 o 
  -7   9   1      289.96      302.55     24.47 o 
  -6   9   1      215.55      231.14     20.63 o 
  -5   9   1      124.68      138.84     15.47 o 
  -4   9   1      346.51      310.10     20.74 o 
  -3   9   1      511.74      505.72     18.63 o 
  -2   9   1      493.11      478.58     19.77 o 
  -1   9   1      222.02      212.92     10.62 o 
   0   9   1      446.40      422.53     15.73 o 
   1   9   1       32.22       30.34      5.91 o 
   2   9   1      283.75      287.77     15.34 o 
   3   9   1      148.39      141.25     15.62 o 
   4   9   1      587.36      598.08     28.20 o 
   5   9   1       53.93       77.84     15.24 o 
   6   9   1      399.96      424.35     28.47 o 
   7   9   1      232.91      198.12     22.60 o 
   8   9   1      454.03      504.40     36.93 o 
   9   9   1      110.94      155.35     25.89 o 
  -9  10   1        6.84        5.32     16.29 o 
  -8  10   1       29.13       34.84     17.92 o 
  -7  10   1        0.13       60.35     27.85 o 
  -6  10   1      115.35      104.93     18.38 o 
  -5  10   1       53.43       59.99     15.00 o 
  -4  10   1        0.87        3.24      7.60 o 
  -3  10   1        4.04        0.21      5.39 o 
  -2  10   1       13.05       23.75     12.34 o 
  -1  10   1      240.59      234.95     15.22 o 
   0  10   1        1.97        6.20      5.62 o 
   1  10   1      249.50      255.39     15.31 o 
   2  10   1      165.78      151.31     12.32 o 
   3  10   1       67.81       68.84     12.28 o 
   4  10   1       18.32       55.86     27.68 o 
   5  10   1      106.49      102.38     16.13 o 
   6  10   1       57.69       12.17     16.76 o 
   7  10   1       32.53       22.75     14.67 o 
   8  10   1        5.72       17.11     15.05 o 
  -8  11   1       66.49       75.23     21.13 o 
  -7  11   1      130.54      220.47     24.93 o 
  -6  11   1       23.70       43.29     21.32 o 
  -5  11   1      167.87      193.31     30.83 o 
  -4  11   1      490.55      428.23     26.96 o 
  -3  11   1      241.01      262.86     20.99 o 
  -2  11   1       28.25       36.13      8.81 o 
  -1  11   1      400.11      386.89     16.70 o 
   0  11   1      901.53      900.50     27.31 o 
   1  11   1      525.88      574.13     25.75 o 
   2  11   1      169.85      153.72     16.74 o 
   3  11   1      271.95      287.55     28.09 o 
   4  11   1      236.00      226.87     22.23 o 
   5  11   1      311.36      313.86     31.02 o 
   6  11   1      335.41      335.47     29.11 o 
   7  11   1      150.56      181.06     28.43 o 
  -7  12   1       34.25       69.95     20.13 o 
  -6  12   1        8.61       14.04     21.42 o 
  -5  12   1        3.65       -2.46     12.32 o 
  -4  12   1        1.31       31.74     21.01 o 
  -3  12   1        0.13       -1.65     12.15 o 
  -2  12   1        8.56       24.07     12.33 o 
  -1  12   1        4.04       15.15     11.88 o 
   0  12   1       41.51       42.75     10.30 o 
   1  12   1       18.98       23.57     10.88 o 
   2  12   1       31.45       56.58     14.95 o 
   3  12   1       15.72        7.37     12.51 o 
   4  12   1        1.11       36.87     14.63 o 
   5  12   1       38.19       23.65     14.69 o 
   6  12   1       47.67      127.62     23.55 o 
  -6  13   1       58.79       78.10     35.73 o 
  -5  13   1       41.38       32.68     16.57 o 
  -4  13   1      125.60      107.16     19.54 o 
  -3  13   1      140.79      138.47     20.15 o 
  -2  13   1      233.40      216.35     21.49 o 
  -1  13   1      230.43      223.93     21.13 o 
   0  13   1       85.92       82.70     16.20 o 
   1  13   1      121.84      130.05     18.63 o 
   2  13   1      305.06      313.39     26.80 o 
   3  13   1      505.61      516.28     72.06 o 
   4  13   1       78.73       95.76     20.81 o 
   5  13   1       93.14       84.98     25.60 o 
  -4  14   1       66.24       48.44     21.86 o 
  -3  14   1       38.32       26.16     25.06 o 
  -2  14   1        0.08        1.61     12.71 o 
  -1  14   1        4.55        9.51     14.50 o 
   0  14   1       20.68       42.81     21.20 o 
   1  14   1       37.09       14.87     16.34 o 
   2  14   1       12.76       37.62     20.73 o 
   3  14   1        0.67        7.93     15.71 o 
 -12   0   2      232.73      263.61     37.78 o 
 -11   0   2       30.08       25.39     19.15 o 
 -10   0   2      119.85      124.39     16.16 o 
  -9   0   2        9.53       14.77     13.36 o 
  -8   0   2      498.73      469.98     25.22 o 
  -7   0   2      627.21      684.98     28.17 o 
  -6   0   2        6.26       23.49      7.79 o 
  -5   0   2      313.93      362.21     15.17 o 
  -4   0   2     5454.94     5051.98     78.93 o 
  -3   0   2        3.71       13.28      3.96 o 
  -2   0   2      135.68      230.89      8.31 o 
  -1   0   2       36.88       97.73     16.27 o 
   0   0   2     5466.61     4753.86    109.40 o 
   1   0   2     2704.60     3137.90     43.76 o 
   2   0   2      296.23      231.36      9.58 o 
   3   0   2       17.93       27.76      5.27 o 
   4   0   2     1982.98     1932.06     44.78 o 
   5   0   2     2650.64     2788.08     65.15 o 
   6   0   2     1709.99     1788.26     52.63 o 
   7   0   2       58.58       48.49     10.76 o 
   8   0   2      189.38      189.18     19.97 o 
   9   0   2       56.02       84.91     16.82 o 
  10   0   2      207.53      190.54     29.43 o 
 -12   1   2        5.46       15.99     19.98 o 
 -11   1   2        2.35       12.74      9.53 o 
 -10   1   2       13.44       44.35     16.95 o 
  -9   1   2       27.04       38.20      8.66 o 
  -8   1   2        0.20       14.85      7.81 o 
  -7   1   2       15.01       18.60      6.21 o 
  -6   1   2        7.13       -1.78      3.45 o 
  -5   1   2      596.31      590.21     14.19 o 
  -4   1   2       33.74       29.83      3.89 o 
  -3   1   2        0.47        2.76      2.23 o 
  -2   1   2       99.68      101.22      3.86 o 
  -1   1   2     7971.73     7997.05     74.97 o 
   0   1   2      550.73      668.40      8.64 o 
   1   1   2       32.99       38.10      4.37 o 
   2   1   2       73.45       93.91      4.53 o 
   3   1   2       11.76       14.52      4.63 o 
   4   1   2       10.92       15.82      4.21 o 
   5   1   2       35.40       42.00      6.21 o 
   6   1   2        0.90        5.51      5.90 o 
   7   1   2      117.83      108.85      9.95 o 
   8   1   2       59.21       72.16      9.55 o 
   9   1   2       11.64       36.56     10.36 o 
  10   1   2        0.33       -2.63     11.86 o 
 -12   2   2       90.17       91.45     22.60 o 
 -11   2   2      233.36      206.75     21.70 o 
 -10   2   2      226.51      212.11     16.23 o 
  -9   2   2      434.92      394.83     19.83 o 
  -8   2   2      279.92      268.91     13.88 o 
  -7   2   2      427.51      415.18     14.74 o 
  -6   2   2      441.40      409.89     13.03 o 
  -5   2   2     1499.57     1500.98     26.62 o 
  -4   2   2      229.46      183.53      6.40 o 
  -3   2   2     1049.81      983.17     15.34 o 
  -2   2   2     1245.17     1380.34     23.54 o 
  -1   2   2     3242.90     3421.25     32.59 o 
   0   2   2      193.42      222.82      5.34 o 
   1   2   2      132.16      166.52      5.23 o 
   2   2   2       32.28       46.20      3.82 o 
   3   2   2     2149.43     2108.60     30.80 o 
   4   2   2      955.67      973.69     20.38 o 
   5   2   2      365.42      370.16     12.53 o 
   6   2   2        5.34       21.06      6.13 o 
   7   2   2      279.43      271.54     13.86 o 
   8   2   2      410.63      387.68     27.04 o 
   9   2   2      276.22      270.84     20.45 o 
  10   2   2       35.69       61.15     22.85 o 
 -12   3   2        4.26       10.03     16.65 o 
 -11   3   2       24.25       10.64     14.41 o 
 -10   3   2       55.10       40.76     16.49 o 
  -9   3   2       65.94       65.92     10.76 o 
  -8   3   2       79.30       86.33     12.13 o 
  -7   3   2       25.44       28.29      7.64 o 
  -6   3   2     1035.01      985.96     24.50 o 
  -5   3   2      161.04      168.56      8.36 o 
  -4   3   2        0.01        5.41      2.46 o 
  -3   3   2      210.80      198.82      7.83 o 
  -2   3   2       29.05       35.05      3.11 o 
  -1   3   2      736.82      751.13     12.24 o 
   0   3   2      404.25      456.94      9.08 o 
   1   3   2       19.60       25.92      3.15 o 
   2   3   2     1604.93     1564.28     23.09 o 
   3   3   2       10.07       28.86      4.12 o 
   4   3   2      537.77      599.61     15.19 o 
   5   3   2        2.92        2.12      3.70 o 
   6   3   2     1016.09      985.00     25.01 o 
   7   3   2       29.73       39.03      7.31 o 
   8   3   2        0.51        5.04      7.10 o 
   9   3   2       10.39       22.52     13.08 o 
  10   3   2       47.39       85.19     19.12 o 
 -12   4   2       39.57       45.48     19.66 o 
 -11   4   2       96.27      106.69     20.00 o 
 -10   4   2      250.84      219.67     24.41 o 
  -9   4   2     1094.89     1027.94     59.17 o 
  -8   4   2      164.28      142.00     16.72 o 
  -7   4   2      575.96      559.09     19.70 o 
  -6   4   2      564.83      540.44     17.08 o 
  -5   4   2     2750.57     2649.10     49.02 o 
  -4   4   2      707.52      647.62     12.50 o 
  -3   4   2      878.27      872.36     16.61 o 
  -2   4   2      535.26      542.65     12.42 o 
  -1   4   2     1664.29     1672.83     27.74 o 
   0   4   2     1639.63     1682.20     23.85 o 
   1   4   2      664.68      663.26     13.09 o 
   2   4   2      176.00      163.70      7.60 o 
   3   4   2      384.90      361.02     10.74 o 
   4   4   2      784.80      812.25     18.30 o 
   5   4   2      569.84      549.79     18.02 o 
   6   4   2       80.62       70.12     10.29 o 
   7   4   2      279.19      298.14     21.40 o 
   8   4   2      242.24      268.37     21.66 o 
   9   4   2      365.10      318.62     27.58 o 
  10   4   2       41.47       18.51     15.42 o 
 -12   5   2        3.70       10.34     14.61 o 
 -11   5   2        0.21       16.94     21.29 o 
 -10   5   2        0.33        2.50     18.19 o 
  -9   5   2        6.87        5.13     10.14 o 
  -8   5   2        9.16       35.85     11.38 o 
  -7   5   2      178.51      177.36     16.53 o 
  -6   5   2      428.76      396.30     20.31 o 
  -5   5   2      204.60      208.29     13.65 o 
  -4   5   2       58.56       73.31      5.92 o 
  -3   5   2      378.34      375.53     10.09 o 
  -2   5   2      271.70      368.47      9.99 o 
  -1   5   2       55.16       52.52      5.22 o 
   0   5   2       99.83       92.43      5.20 o 
   1   5   2       32.00       28.49      3.69 o 
   2   5   2       11.77       19.18      3.89 o 
   3   5   2        3.37       11.41      4.28 o 
   4   5   2       12.78       11.42      4.05 o 
   5   5   2      248.63      227.96     11.56 o 
   6   5   2      209.05      203.80     17.00 o 
   7   5   2       47.60       64.87     20.17 o 
   8   5   2       86.61       65.84     15.51 o 
   9   5   2      159.53      199.46     22.90 o 
  10   5   2       44.88       32.74     17.56 o 
 -11   6   2       22.53       53.11     28.70 o 
 -10   6   2      376.41      339.24     30.14 o 
  -9   6   2      227.30      234.30     22.95 o 
  -8   6   2       49.76       61.72     14.35 o 
  -7   6   2       69.51       88.85     13.99 o 
  -6   6   2     1253.68     1231.99     41.95 o 
  -5   6   2      652.74      668.28     26.36 o 
  -4   6   2      674.68      561.22     18.65 o 
  -3   6   2       65.61       61.81      5.89 o 
  -2   6   2     1920.88     1866.80     34.12 o 
  -1   6   2     1658.59     1746.44     45.16 o 
   0   6   2     4964.77     5467.35     76.00 o 
   1   6   2     1246.45     1338.00     24.88 o 
   2   6   2     2418.91     2310.03     36.16 o 
   3   6   2      918.76      899.82     24.65 o 
   4   6   2     1976.68     1963.41     42.90 o 
   5   6   2      333.69      317.35     20.33 o 
   6   6   2      607.14      591.22     28.87 o 
   7   6   2      385.64      396.33     29.97 o 
   8   6   2      539.96      567.31     36.36 o 
   9   6   2       99.64       99.29     24.67 o 
 -11   7   2       60.08       71.38     21.19 o 
 -10   7   2       32.42       35.84     32.34 o 
  -9   7   2        1.27        5.49     24.28 o 
  -8   7   2        2.36        5.35     10.05 o 
  -7   7   2        5.76        9.68     17.74 o 
  -6   7   2       21.15       13.40      9.61 o 
  -5   7   2        1.96       15.77     10.97 o 
  -4   7   2       71.39       54.95      8.45 o 
  -3   7   2       64.75       71.05      5.82 o 
  -2   7   2       37.33       46.60      6.04 o 
  -1   7   2       30.26       39.73      5.31 o 
   0   7   2      625.03      650.46     17.45 o 
   1   7   2      226.04      231.51      9.99 o 
   2   7   2      248.91      231.81     11.99 o 
   3   7   2       10.85       13.57      7.71 o 
   4   7   2       97.58       95.75      9.85 o 
   5   7   2      262.94      237.13     18.91 o 
   6   7   2      103.85       97.07     17.21 o 
   7   7   2        1.20       -8.95     12.32 o 
   8   7   2        8.44       25.36     17.11 o 
   9   7   2       18.45       13.27     15.47 o 
 -10   8   2      192.32      200.51     26.58 o 
  -9   8   2      318.60      310.35     29.95 o 
  -8   8   2      682.94      652.32     36.58 o 
  -7   8   2      757.23      749.60     36.50 o 
  -6   8   2      599.94      563.77     29.50 o 
  -5   8   2      302.52      308.93     19.64 o 
  -4   8   2      619.05      544.83     21.19 o 
  -3   8   2     1211.85     1209.59     32.90 o 
  -2   8   2      799.64      833.76     21.17 o 
  -1   8   2     1295.57     1273.76     27.87 o 
   0   8   2      601.02      644.80     18.54 o 
   1   8   2      854.75      886.77     22.31 o 
   2   8   2      365.82      358.27     16.51 o 
   3   8   2     1071.33     1015.17     33.00 o 
   4   8   2      434.31      473.20     25.60 o 
   5   8   2      183.24      204.38     18.10 o 
   6   8   2       83.53       80.76     15.65 o 
   7   8   2      192.06      208.35     22.92 o 
   8   8   2      257.51      207.14     24.43 o 
 -10   9   2        5.62       -3.38     19.13 o 
  -9   9   2       12.67       55.35     18.46 o 
  -8   9   2        0.29       12.67     12.86 o 
  -7   9   2       22.53       33.84     13.10 o 
  -6   9   2       23.17       13.08     13.07 o 
  -5   9   2        5.65        2.96      7.43 o 
  -4   9   2       33.26       38.98     10.54 o 
  -3   9   2      160.15      130.40     18.90 o 
  -2   9   2       56.01       54.02      8.54 o 
  -1   9   2      433.45      427.90     16.15 o 
   0   9   2        8.49       12.81      5.98 o 
   1   9   2      355.81      350.15     14.49 o 
   2   9   2        6.81        3.34      5.93 o 
   3   9   2       50.06       50.72      9.23 o 
   4   9   2       42.52       50.58     11.54 o 
   5   9   2        1.17       21.44     27.25 o 
   6   9   2       11.17       14.80     17.52 o 
   7   9   2        0.15      -12.95     12.95 o 
   8   9   2       22.82       42.98     18.53 o 
  -9  10   2      157.93      147.94     25.43 o 
  -8  10   2      388.94      372.83     33.21 o 
  -7  10   2      358.36      322.22     27.76 o 
  -6  10   2      202.22      231.31     21.77 o 
  -5  10   2      550.37      491.89     31.90 o 
  -4  10   2      827.62      797.37     34.28 o 
  -3  10   2      559.85      551.18     24.67 o 
  -2  10   2       54.36       61.40      8.48 o 
  -1  10   2      489.91      467.08     17.76 o 
   0  10   2      783.54      788.26     24.65 o 
   1  10   2     1010.45     1034.87     56.46 o 
   2  10   2      124.11      144.93     13.86 o 
   3  10   2      183.77      198.25     21.02 o 
   4  10   2       70.15       79.86     18.24 o 
   5  10   2      348.18      349.39     27.06 o 
   6  10   2      179.68      200.91     23.74 o 
   7  10   2      136.09      157.34     24.42 o 
  -8  11   2        0.01       30.84     17.56 o 
  -7  11   2        0.31       23.41     15.22 o 
  -6  11   2        1.57       12.44     11.94 o 
  -5  11   2        0.16       26.44     12.37 o 
  -4  11   2       40.62       70.15     14.55 o 
  -3  11   2       19.85       45.79     13.73 o 
  -2  11   2       91.27       94.08     12.01 o 
  -1  11   2       47.40       44.73      8.48 o 
   0  11   2        9.94       19.89      7.40 o 
   1  11   2        0.54        4.11     10.31 o 
   2  11   2       14.02       28.46     16.78 o 
   3  11   2       28.93       35.45     12.39 o 
   4  11   2       48.86       45.82     14.15 o 
   5  11   2       15.04       28.69     15.22 o 
   6  11   2        2.52       -3.84     15.43 o 
  -7  12   2       89.59       82.46     24.56 o 
  -6  12   2       98.78      115.63     22.95 o 
  -5  12   2       88.52       77.97     18.83 o 
  -4  12   2      127.04      118.21     19.10 o 
  -3  12   2      150.60      171.51     21.62 o 
  -2  12   2      506.70      494.87     25.58 o 
  -1  12   2      267.41      274.64     19.83 o 
   0  12   2      257.35      232.76     17.86 o 
   1  12   2      123.44      138.73     17.93 o 
   2  12   2      559.14      557.69     43.83 o 
   3  12   2      325.11      304.42     26.73 o 
   4  12   2      274.71      284.85     28.05 o 
   5  12   2      104.21       91.82     20.09 o 
  -6  13   2        5.00       21.28     19.87 o 
  -5  13   2        0.39       15.07     16.93 o 
  -4  13   2       23.51       40.47     18.22 o 
  -3  13   2       25.63        5.64     12.64 o 
  -2  13   2        0.93       29.61     25.23 o 
  -1  13   2        0.44        8.77     17.33 o 
   0  13   2        7.94       14.78     16.02 o 
   1  13   2       12.66        9.43     13.95 o 
   2  13   2       23.50       21.92     14.35 o 
   3  13   2        1.08       16.53     15.20 o 
   4  13   2       58.38      106.08     21.38 o 
  -3  14   2      116.64      124.78     41.94 o 
  -2  14   2      169.54      118.43     25.07 o 
  -1  14   2       52.38       44.22     18.46 o 
   0  14   2       24.46       77.86     25.14 o 
   1  14   2       46.83       22.23     15.09 o 
   2  14   2      115.58      129.41     36.41 o 
 -12   1   3       23.00       -4.50     12.96 o 
 -11   1   3      216.37      199.45     18.37 o 
 -10   1   3      195.74      173.03     15.22 o 
  -9   1   3      377.89      412.55     19.82 o 
  -8   1   3      113.57      112.23      9.93 o 
  -7   1   3      281.06      298.01     13.95 o 
  -6   1   3      327.02      323.92     13.03 o 
  -5   1   3      450.13      465.89     13.11 o 
  -4   1   3      430.14      376.90     10.57 o 
  -3   1   3      742.55      641.45     12.47 o 
  -2   1   3     1575.71     1590.81     29.11 o 
  -1   1   3     3222.34     3001.75     64.06 o 
   0   1   3     4761.21     4835.50     42.46 o 
   1   1   3     3354.68     3199.69     38.28 o 
   2   1   3      649.46      654.88     13.94 o 
   3   1   3     1964.22     1874.76     31.80 o 
   4   1   3     1302.07     1331.50     27.67 o 
   5   1   3     1126.03     1172.52     28.15 o 
   6   1   3      459.92      451.85     17.47 o 
   7   1   3     1359.37     1403.46     38.00 o 
   8   1   3      442.48      411.43     23.41 o 
   9   1   3      273.53      286.23     23.34 o 
  10   1   3       85.57       75.66     25.95 o 
 -12   2   3       20.35       62.58     22.75 o 
 -11   2   3        3.03       28.06     20.15 o 
 -10   2   3       91.66       74.86     12.47 o 
  -9   2   3       73.53       89.41     10.16 o 
  -8   2   3      220.85      208.46     13.05 o 
  -7   2   3        9.64       17.63     11.02 o 
  -6   2   3      408.03      436.65     14.74 o 
  -5   2   3      157.39      154.62      8.00 o 
  -4   2   3       33.89       45.03      5.33 o 
  -3   2   3       22.86       19.76      4.19 o 
  -2   2   3     2467.88     2392.14     52.19 o 
  -1   2   3     1929.05     2034.87     23.64 o 
   0   2   3        0.21        1.92      2.36 o 
   1   2   3      560.68      649.81     13.27 o 
   2   2   3     1290.46     1339.28     23.72 o 
   3   2   3      139.37      166.12      8.31 o 
   4   2   3      140.22      146.78      8.93 o 
   5   2   3       21.24       18.83      5.88 o 
   6   2   3       56.99       66.09      8.71 o 
   7   2   3       51.66       59.52      9.29 o 
   8   2   3        6.60        8.71      8.89 o 
   9   2   3        5.61       23.26     23.11 o 
  10   2   3        1.07       -7.99     15.52 o 
 -12   3   3       79.54      247.73     98.97 o 
 -11   3   3        4.40       16.39     12.76 o 
 -10   3   3      458.51      472.03     33.15 o 
  -9   3   3      647.63      625.63     26.62 o 
  -8   3   3     1137.68     1098.53     34.12 o 
  -7   3   3      339.71      339.68     15.71 o 
  -6   3   3     1403.45     1395.85     31.61 o 
  -5   3   3     1225.10     1203.07     23.23 o 
  -4   3   3     2354.02     2229.48     35.11 o 
  -3   3   3      908.69      984.70     23.88 o 
  -2   3   3     2966.55     3057.68     38.42 o 
  -1   3   3     1726.95     1819.62     24.99 o 
   0   3   3     3023.87     2983.97     37.26 o 
   1   3   3       36.85       34.63      6.75 o 
   2   3   3      573.40      529.40     12.95 o 
   3   3   3      221.59      222.91      9.39 o 
   4   3   3     1425.39     1501.34     31.00 o 
   5   3   3      131.80      111.02     11.24 o 
   6   3   3      238.51      252.34     13.13 o 
   7   3   3       37.49       46.03      9.57 o 
   8   3   3      448.60      486.34     33.28 o 
   9   3   3      172.48      150.98     22.22 o 
 -12   4   3        4.76       20.97     16.56 o 
 -11   4   3        0.64       21.28     14.89 o 
 -10   4   3       12.81      -11.03     13.52 o 
  -9   4   3      271.90      283.03     18.85 o 
  -8   4   3      259.05      253.56     20.69 o 
  -7   4   3       22.12       41.91     10.67 o 
  -6   4   3        1.70        6.74      5.05 o 
  -5   4   3      689.70      668.85     17.16 o 
  -4   4   3       65.00       74.85      5.73 o 
  -3   4   3      168.68      165.58      6.97 o 
  -2   4   3      231.05      261.61      8.53 o 
  -1   4   3      170.46      199.57      9.55 o 
   0   4   3       22.32       22.05      3.88 o 
   1   4   3      290.57      302.79      9.61 o 
   2   4   3       71.36       83.12      6.25 o 
   3   4   3       41.79       46.94      6.14 o 
   4   4   3       55.69       50.78      6.56 o 
   5   4   3      126.17      112.42      8.94 o 
   6   4   3       16.40       31.22      9.49 o 
   7   4   3        0.06       15.86     10.89 o 
   8   4   3       48.66       71.93     17.63 o 
   9   4   3      237.14      195.06     26.96 o 
 -12   5   3       44.84       71.39     21.83 o 
 -11   5   3      132.41      122.22     21.50 o 
 -10   5   3      388.16      367.21     29.15 o 
  -9   5   3      225.24      240.11     23.25 o 
  -8   5   3        1.78       -2.69      9.06 o 
  -7   5   3      109.66       98.43      9.72 o 
  -6   5   3      911.96      843.66     43.57 o 
  -5   5   3     2571.43     2539.82     45.12 o 
  -4   5   3      132.55      140.92      7.38 o 
  -3   5   3       91.15       66.69      5.92 o 
  -2   5   3      147.27      154.80      7.81 o 
  -1   5   3     3653.52     3772.50     52.20 o 
   0   5   3      678.87      729.87     17.07 o 
   1   5   3      461.87      443.31     12.35 o 
   2   5   3      550.14      518.65     15.02 o 
   3   5   3     1491.69     1477.34     30.03 o 
   4   5   3      873.42      852.84     22.07 o 
   5   5   3      277.90      281.23     13.00 o 
   6   5   3      207.26      245.07     22.21 o 
   7   5   3      206.74      220.57     21.79 o 
   8   5   3      511.35      528.82     33.26 o 
   9   5   3       95.24       91.23     20.24 o 
 -11   6   3        0.39       52.58     29.21 o 
 -10   6   3       46.36       46.90     16.74 o 
  -9   6   3       15.32       31.02     15.37 o 
  -8   6   3       59.17       83.63     16.24 o 
  -7   6   3      276.22      248.87     19.42 o 
  -6   6   3        0.00       18.13      6.07 o 
  -5   6   3        0.74       12.75      5.64 o 
  -4   6   3       12.72       19.25      6.19 o 
  -3   6   3      153.84      145.61      8.08 o 
  -2   6   3       10.42       24.62      5.28 o 
  -1   6   3        1.30        4.58      4.91 o 
   0   6   3      385.99      395.29     12.88 o 
   1   6   3      147.60      148.67      8.57 o 
   2   6   3       70.99       68.27      6.99 o 
   3   6   3       56.33       70.05     13.02 o 
   4   6   3       55.93       63.74      7.32 o 
   5   6   3       11.99        2.51      8.22 o 
   6   6   3       12.11        8.83     10.40 o 
   7   6   3        3.75        9.29     11.16 o 
   8   6   3        0.53       28.32     15.07 o 
   9   6   3        1.10        4.12     14.02 o 
 -11   7   3       66.95      100.05     24.44 o 
 -10   7   3       42.18       18.21     15.37 o 
  -9   7   3      257.90      257.87     25.42 o 
  -8   7   3      250.95      299.10     24.69 o 
  -7   7   3      256.70      254.18     20.72 o 
  -6   7   3       75.40       90.67     14.90 o 
  -5   7   3      576.14      557.55     19.73 o 
  -4   7   3      724.95      703.59     19.87 o 
  -3   7   3      444.34      467.38     15.40 o 
  -2   7   3       91.02      112.10     11.77 o 
  -1   7   3      447.69      479.62     15.41 o 
   0   7   3      273.17      281.88     12.52 o 
   1   7   3      696.12      686.30     19.47 o 
   2   7   3      456.75      430.48     15.46 o 
   3   7   3      673.64      668.82     23.87 o 
   4   7   3      230.13      252.55     15.58 o 
   5   7   3      574.18      630.09     30.83 o 
   6   7   3      122.13      125.98     21.04 o 
   7   7   3       66.23       86.66     18.03 o 
   8   7   3       22.10       46.03     17.70 o 
 -10   8   3        0.01        4.58     16.35 o 
  -9   8   3       10.26       29.17     16.89 o 
  -8   8   3       12.37       33.14     16.43 o 
  -7   8   3       10.85       -1.03     12.77 o 
  -6   8   3       18.45       29.08     18.86 o 
  -5   8   3        8.12        6.79      8.94 o 
  -4   8   3      367.24      331.35     13.79 o 
  -3   8   3      134.15      124.08     10.43 o 
  -2   8   3       78.08       79.87      8.41 o 
  -1   8   3        7.25       20.12      6.54 o 
   0   8   3     1062.59     1116.59     28.60 o 
   1   8   3      160.20      138.09      9.87 o 
   2   8   3       98.14      103.34      9.00 o 
   3   8   3       46.25       56.06      9.75 o 
   4   8   3      353.79      373.36     23.29 o 
   5   8   3       13.73       12.50     10.85 o 
   6   8   3       18.56       23.90     15.91 o 
   7   8   3       56.71       80.54     19.17 o 
   8   8   3        0.04       12.15     14.19 o 
 -10   9   3      138.35      188.83     28.15 o 
  -9   9   3       80.87       62.04     19.01 o 
  -8   9   3      338.62      378.49     30.19 o 
  -7   9   3      422.62      412.40     29.82 o 
  -6   9   3      721.91      680.22     57.27 o 
  -5   9   3      331.08      296.03     21.38 o 
  -4   9   3      785.82      830.45     27.37 o 
  -3   9   3      142.22      143.83     14.64 o 
  -2   9   3      685.85      685.43     21.69 o 
  -1   9   3      185.67      197.58     12.26 o 
   0   9   3      333.24      360.15     16.49 o 
   1   9   3        2.24       14.04      7.48 o 
   2   9   3      200.17      210.84     14.79 o 
   3   9   3      184.29      163.90     17.26 o 
   4   9   3      125.39      119.48     17.42 o 
   5   9   3        9.40       17.53     12.12 o 
   6   9   3       10.43       34.59     15.25 o 
   7   9   3       27.24        4.64     15.20 o 
  -9  10   3        2.24       22.35     20.71 o 
  -8  10   3        0.54        5.86     14.78 o 
  -7  10   3        3.27       14.73     15.97 o 
  -6  10   3       26.49       18.34     13.08 o 
  -5  10   3      116.88      101.29     15.97 o 
  -4  10   3        0.49       25.38     11.91 o 
  -3  10   3       40.94       45.96      9.98 o 
  -2  10   3       92.07       75.44      9.84 o 
  -1  10   3      149.80      165.90     12.37 o 
   0  10   3       78.91       97.42     10.76 o 
   1  10   3        0.03        2.54      7.29 o 
   2  10   3      113.00      111.44     13.85 o 
   3  10   3        3.32       47.32     24.55 o 
   4  10   3        2.81        4.11      9.81 o 
   5  10   3        0.09       16.64     17.98 o 
   6  10   3        1.05       21.44     15.64 o 
  -8  11   3       96.43       99.53     22.50 o 
  -7  11   3      142.50      148.76     24.47 o 
  -6  11   3       90.82       84.51     18.25 o 
  -5  11   3      102.09       80.74     18.95 o 
  -4  11   3      230.12      219.54     20.99 o 
  -3  11   3      310.47      268.31     21.15 o 
  -2  11   3       79.68       79.27     17.62 o 
  -1  11   3       58.53       64.46     11.27 o 
   0  11   3      226.28      238.61     18.44 o 
   1  11   3      378.40      364.30     25.04 o 
   2  11   3      194.78      226.59     21.64 o 
   3  11   3       69.01       76.77     16.18 o 
   4  11   3       63.82       59.72     15.81 o 
   5  11   3       85.18       82.12     19.30 o 
  -7  12   3       18.22       14.07     15.42 o 
  -6  12   3       14.40       22.63     15.03 o 
  -5  12   3        2.79       32.76     19.00 o 
  -4  12   3        0.08       11.95     13.71 o 
  -3  12   3       17.23       25.31     13.61 o 
  -2  12   3       15.71       24.48     10.61 o 
  -1  12   3        0.00       50.71     19.86 o 
   0  12   3        2.10       12.53     11.15 o 
   1  12   3       10.74       22.43     14.00 o 
   2  12   3       55.64       71.45     22.34 o 
   3  12   3       20.13       19.52     19.46 o 
   4  12   3        2.09       -2.10     16.08 o 
  -5  13   3       58.14       80.41     22.85 o 
  -4  13   3       12.35       22.90     47.67 o 
  -3  13   3      173.45      192.30     27.57 o 
  -2  13   3      116.88      138.57     25.94 o 
  -1  13   3      161.52      133.93     20.59 o 
   0  13   3       60.98       64.56     19.16 o 
   1  13   3      115.85      134.20     27.37 o 
   2  13   3       43.40       42.80     15.77 o 
   3  13   3      113.50      161.44     38.64 o 
  -2  14   3        0.10        6.54     16.37 o 
  -1  14   3        0.95       30.25     21.02 o 
 -12   0   4      132.26      107.61     29.78 o 
 -11   0   4      302.48      266.24     34.18 o 
 -10   0   4      462.71      450.49     31.97 o 
  -9   0   4      122.92      145.00     18.86 o 
  -8   0   4      545.23      520.23     29.83 o 
  -7   0   4     1024.08     1017.03     38.88 o 
  -6   0   4      814.68      864.69     31.83 o 
  -5   0   4      597.11      636.37     24.49 o 
  -4   0   4     2529.65     2488.88     52.00 o 
  -3   0   4      573.94      460.36     42.34 o 
  -2   0   4      609.17      541.87     69.08 o 
  -1   0   4      105.05      126.54     12.35 o 
   0   0   4     4632.18     4808.51    259.23 o 
   1   0   4     1304.95     1208.70     61.22 o 
   2   0   4     3471.86     3485.26     70.42 o 
   3   0   4      918.66      928.41     30.70 o 
   4   0   4      909.54      930.21     33.93 o 
   5   0   4       29.59       49.76     11.43 o 
   6   0   4     1190.58     1164.29     47.40 o 
   7   0   4      664.58      710.80     46.56 o 
   8   0   4      156.61      201.56     38.10 o 
   9   0   4       42.38       84.84     56.97 o 
 -12   1   4        1.11       10.31     14.48 o 
 -11   1   4       12.80        2.36      9.98 o 
 -10   1   4       62.46       89.88     13.15 o 
  -9   1   4        0.27        9.83      7.26 o 
  -8   1   4       91.40       90.57     10.57 o 
  -7   1   4       76.44       80.17      9.62 o 
  -6   1   4        9.44       16.97      6.19 o 
  -5   1   4      276.16      281.31     11.20 o 
  -4   1   4        6.89       11.41      4.41 o 
  -3   1   4       66.43       81.13      5.78 o 
  -2   1   4        1.02        1.15      1.95 o 
  -1   1   4      266.80      282.81     13.18 o 
   0   1   4      195.43      193.92     13.27 o 
   1   1   4      103.34       95.35      6.69 o 
   2   1   4       59.63       63.23      8.26 o 
   3   1   4        0.12       10.62     10.46 o 
   4   1   4        4.79        9.65      7.97 o 
   5   1   4      234.67      233.14     13.03 o 
   6   1   4       25.62       30.65     11.98 o 
   7   1   4       20.38       29.23     11.99 o 
   8   1   4       84.43       81.53     17.90 o 
   9   1   4        1.04        1.08     21.52 o 
 -12   2   4       13.92        5.40     16.70 o 
 -11   2   4      197.08      172.22     18.54 o 
 -10   2   4      429.35      418.76     23.67 o 
  -9   2   4      523.00      487.05     21.57 o 
  -8   2   4      358.45      372.28     16.58 o 
  -7   2   4     1404.80     1445.27     41.52 o 
  -6   2   4     1944.23     1970.72     38.51 o 
  -5   2   4     2464.13     2435.42     41.70 o 
  -4   2   4      811.43      837.93     18.12 o 
  -3   2   4      972.63      801.63     16.70 o 
  -2   2   4     1597.46     1556.72     37.83 o 
  -1   2   4     4531.64     4169.09    110.67 o 
   0   2   4     1765.09     1750.70     43.97 o 
   1   2   4      302.21      263.43      9.06 o 
   2   2   4      385.94      387.94     12.49 o 
   3   2   4     1973.14     2027.76     38.20 o 
   4   2   4     1008.38     1042.97     27.18 o 
   5   2   4       62.68       67.84      8.66 o 
   6   2   4       15.53       14.99      7.43 o 
   7   2   4      162.01      162.15     17.15 o 
   8   2   4      192.06      155.18     19.86 o 
   9   2   4      133.30      111.97     20.94 o 
 -12   3   4       10.57       30.29     22.31 o 
 -11   3   4        0.75       -3.39     10.53 o 
 -10   3   4       10.18       39.14     13.00 o 
  -9   3   4       19.42       49.05     13.62 o 
  -8   3   4       27.86       45.41      9.07 o 
  -7   3   4       59.31       50.42      7.90 o 
  -6   3   4      124.27      106.40      9.20 o 
  -5   3   4       49.31       60.10      7.13 o 
  -4   3   4       20.58       43.02      6.49 o 
  -3   3   4      118.40      119.47      8.15 o 
  -2   3   4      202.61      203.66      7.31 o 
  -1   3   4      307.83      278.94      8.44 o 
   0   3   4      421.55      357.00     10.15 o 
   1   3   4      270.28      273.95     11.31 o 
   2   3   4       70.61       77.51      8.18 o 
   3   3   4        3.56       13.03      5.77 o 
   4   3   4       11.81       14.44      5.80 o 
   5   3   4       24.89       33.40      7.73 o 
   6   3   4       76.90       87.01      9.85 o 
   7   3   4        3.92        6.93      9.85 o 
   8   3   4        2.98       -7.37     11.71 o 
 -12   4   4       65.47       60.79     20.82 o 
 -11   4   4       57.67       58.73     17.07 o 
 -10   4   4      235.65      273.82     29.32 o 
  -9   4   4      554.21      555.94     26.41 o 
  -8   4   4      352.98      340.75     18.57 o 
  -7   4   4      190.02      193.16     11.63 o 
  -6   4   4     1001.41      948.94     24.45 o 
  -5   4   4     1513.58     1408.05     29.08 o 
  -4   4   4      834.37      856.29     23.51 o 
  -3   4   4      793.81      748.47     17.75 o 
  -2   4   4      868.03      940.39     28.25 o 
  -1   4   4     1888.66     1957.56     32.34 o 
   0   4   4      425.92      416.16     12.35 o 
   1   4   4     1159.60     1095.44     23.60 o 
   2   4   4      228.09      183.98      9.87 o 
   3   4   4      678.47      712.52     20.51 o 
   4   4   4      168.94      151.04     10.41 o 
   5   4   4      503.54      493.91     19.23 o 
   6   4   4       17.47        8.70      6.51 o 
   7   4   4      116.25      141.10     31.75 o 
   8   4   4      148.27      169.48     25.29 o 
 -12   5   4       36.53       81.52     24.17 o 
 -11   5   4       10.27       13.19     17.61 o 
 -10   5   4        6.91      -12.54     14.57 o 
  -9   5   4       59.71       52.79     14.63 o 
  -8   5   4       62.62       63.51     10.59 o 
  -7   5   4       37.45       38.78      8.12 o 
  -6   5   4        0.01       -1.40      4.12 o 
  -5   5   4       27.37       30.46      5.87 o 
  -4   5   4      106.12      100.86      7.26 o 
  -3   5   4       48.50       49.54      5.88 o 
  -2   5   4      324.69      319.25     15.38 o 
  -1   5   4      640.74      687.33     17.51 o 
   0   5   4       84.58       77.89      7.04 o 
   1   5   4      119.33      110.97      8.25 o 
   2   5   4      121.41      112.20     10.86 o 
   3   5   4      258.58      272.33     15.77 o 
   4   5   4        4.94       14.97      7.76 o 
   5   5   4       16.42       15.56      9.84 o 
   6   5   4       22.25       23.91     11.52 o 
   7   5   4      110.53      109.26     24.25 o 
   8   5   4        0.48       -1.94     11.34 o 
 -11   6   4       32.13       35.66     16.95 o 
 -10   6   4      264.28      284.19     26.90 o 
  -9   6   4      236.14      214.19     22.22 o 
  -8   6   4       70.37      103.27     15.72 o 
  -7   6   4      141.81      141.99     13.62 o 
  -6   6   4      241.73      238.33     18.60 o 
  -5   6   4      426.77      407.86     15.38 o 
  -4   6   4      347.98      359.62     18.12 o 
  -3   6   4       15.16       20.21      5.94 o 
  -2   6   4      449.32      443.73     15.27 o 
  -1   6   4      253.43      243.20     11.11 o 
   0   6   4      400.69      390.22     14.36 o 
   1   6   4      213.63      228.79     15.18 o 
   2   6   4      402.33      425.56     16.08 o 
   3   6   4      143.41      136.53     10.25 o 
   4   6   4      519.71      501.50     19.33 o 
   5   6   4      550.60      563.89     29.64 o 
   6   6   4      180.52      167.98     20.20 o 
   7   6   4      126.70      112.08     21.13 o 
   8   6   4      339.87      375.28     33.38 o 
 -11   7   4       14.52       -6.47     17.36 o 
 -10   7   4       10.18        0.83     11.45 o 
  -9   7   4       37.67       39.15     15.17 o 
  -8   7   4        3.96       33.92     13.71 o 
  -7   7   4        1.91       -2.27      7.80 o 
  -6   7   4       46.49       51.95      9.30 o 
  -5   7   4        7.55       -0.44      4.34 o 
  -4   7   4       11.69       15.08      8.07 o 
  -3   7   4       50.09       55.64      7.93 o 
  -2   7   4      315.57      307.29     14.14 o 
  -1   7   4       76.56       57.80      9.24 o 
   0   7   4      120.04      131.22      9.53 o 
   1   7   4      135.63      122.16      9.13 o 
   2   7   4      231.50      204.96     12.29 o 
   3   7   4        8.06       18.22      9.31 o 
   4   7   4       22.17       29.74     10.24 o 
   5   7   4       41.79       49.37     16.82 o 
   6   7   4        6.21       19.79     12.85 o 
   7   7   4       38.71       49.48     17.05 o 
 -10   8   4       33.43       36.64     18.11 o 
  -9   8   4      114.31      158.62     24.15 o 
  -8   8   4       92.64      107.24     19.68 o 
  -7   8   4      214.96      214.67     20.41 o 
  -6   8   4       91.49       85.90     23.39 o 
  -5   8   4      273.36      277.13     14.18 o 
  -4   8   4       63.27       55.79      7.77 o 
  -3   8   4      354.04      376.73     16.27 o 
  -2   8   4      740.97      781.64     23.48 o 
  -1   8   4      468.64      525.33     20.33 o 
   0   8   4       29.48       39.00      6.85 o 
   1   8   4        2.12       16.83      6.30 o 
   2   8   4      159.15      135.52     11.61 o 
   3   8   4      120.16      115.52     12.58 o 
   4   8   4      245.08      259.19     21.70 o 
   5   8   4       93.07       95.18     17.36 o 
   6   8   4       69.42       83.02     17.67 o 
   7   8   4       31.33       42.30     17.39 o 
 -10   9   4        0.88       17.84     21.57 o 
  -9   9   4        0.68        4.96     15.28 o 
  -8   9   4       14.04        7.32     11.33 o 
  -7   9   4        1.63        1.86     14.93 o 
  -6   9   4      146.84      150.51     24.80 o 
  -5   9   4       66.52       73.97     15.18 o 
  -4   9   4       77.43       78.32     10.09 o 
  -3   9   4       29.07       29.03     14.17 o 
  -2   9   4       44.63       40.04      9.26 o 
  -1   9   4       35.22       28.58      7.91 o 
   0   9   4       22.24       27.15      7.71 o 
   1   9   4        2.14        1.51      9.90 o 
   2   9   4        1.39       19.13     11.71 o 
   3   9   4        0.23       31.82     11.64 o 
   4   9   4        0.17       -6.27     18.87 o 
   5   9   4        2.30       16.82     14.26 o 
   6   9   4        0.07        2.85     11.47 o 
  -9  10   4       35.88       25.22     26.67 o 
  -8  10   4       53.21       50.21     20.88 o 
  -7  10   4      189.32      211.02     24.48 o 
  -6  10   4       29.92       38.65     14.31 o 
  -5  10   4      154.94      165.73     18.59 o 
  -4  10   4      255.58      240.62     18.07 o 
  -3  10   4      376.84      367.11     21.09 o 
  -2  10   4       67.30       91.47     10.81 o 
  -1  10   4      115.34      134.86     13.09 o 
   0  10   4      151.72      141.62     15.19 o 
   1  10   4      209.53      221.23     16.96 o 
   2  10   4      135.80      136.39     15.81 o 
   3  10   4       69.07       72.21     17.96 o 
   4  10   4       10.52       19.70     15.31 o 
   5  10   4       38.54       34.22     22.90 o 
  -8  11   4       10.01       53.65     31.23 o 
  -7  11   4        6.36        1.91     11.03 o 
  -6  11   4        2.57       -8.24     11.39 o 
  -5  11   4        1.07       11.63     11.73 o 
  -4  11   4       11.31       22.85     12.48 o 
  -3  11   4      119.30      103.11     14.26 o 
  -2  11   4       13.67       15.78      8.56 o 
  -1  11   4        2.64       22.02     10.51 o 
   0  11   4       69.43       77.29     21.29 o 
   1  11   4       36.43       30.92     11.17 o 
   2  11   4       35.58       33.62     13.77 o 
   3  11   4       26.65       53.78     15.90 o 
   4  11   4        1.35        0.04     12.51 o 
  -6  12   4       79.39       84.80     21.88 o 
  -5  12   4        4.01        1.33     11.00 o 
  -4  12   4       56.89       61.23     16.34 o 
  -3  12   4       30.91       16.52     14.46 o 
  -2  12   4       49.75       83.75     16.08 o 
  -1  12   4       93.93      101.32     17.23 o 
   0  12   4      155.82      146.21     20.83 o 
   1  12   4       49.50       52.69     17.23 o 
   2  12   4       66.33      115.18     25.54 o 
   3  12   4      228.62      229.83     38.80 o 
  -4  13   4        3.48       50.02     22.17 o 
  -3  13   4        2.21       38.80     43.87 o 
  -2  13   4       14.62       -3.03     14.10 o 
  -1  13   4       48.07       62.58     19.16 o 
   0  13   4        5.77        4.67     13.20 o 
   1  13   4        9.94       -6.49     19.02 o 
 -12   1   5       87.61      145.03     20.93 o 
 -11   1   5      482.35      427.16     28.76 o 
 -10   1   5      375.79      422.52     22.95 o 
  -9   1   5       53.22       70.52     11.73 o 
  -8   1   5      108.83      125.14     12.18 o 
  -7   1   5      374.82      364.12     16.22 o 
  -6   1   5      296.36      328.45     13.90 o 
  -5   1   5     1074.13     1049.55     25.41 o 
  -4   1   5      295.08      261.71     18.23 o 
  -3   1   5      189.10      187.12     12.84 o 
  -2   1   5       34.55       36.30      7.74 o 
  -1   1   5     1199.07     1256.24     35.29 o 
   0   1   5        3.70        8.07     12.02 o 
   1   1   5        7.59       15.07      5.41 o 
   2   1   5      187.52      180.65     11.47 o 
   3   1   5     1126.61     1114.64     27.18 o 
   4   1   5       99.88       91.87     11.65 o 
   5   1   5       29.96       56.80      9.61 o 
   6   1   5      203.38      216.25     20.57 o 
   7   1   5      152.48      135.07     20.39 o 
   8   1   5       38.50       58.22     25.83 o 
 -12   2   5        0.90       -3.43     14.13 o 
 -11   2   5       19.13       41.25     15.26 o 
 -10   2   5        4.09       -5.82      9.78 o 
  -9   2   5       28.13       37.55      8.97 o 
  -8   2   5      249.87      251.90     15.10 o 
  -7   2   5      197.58      208.26     13.29 o 
  -6   2   5       22.25       27.32      6.68 o 
  -5   2   5       23.46       27.52      5.57 o 
  -4   2   5      149.50      127.40      6.94 o 
  -3   2   5      191.34      173.98     15.99 o 
  -2   2   5       12.02       24.01      7.97 o 
  -1   2   5       36.93       46.26      9.15 o 
   0   2   5      140.17      155.00     12.44 o 
   1   2   5      209.23      179.83     12.17 o 
   2   2   5       13.20       19.51      6.38 o 
   3   2   5        6.33       13.93      6.54 o 
   4   2   5      105.14      103.95     10.52 o 
   5   2   5        7.07       21.68      9.76 o 
   6   2   5       61.15       45.17     10.79 o 
   7   2   5        0.86       16.81     14.03 o 
 -12   3   5       69.71       48.08     24.67 o 
 -11   3   5       40.43       39.35     28.32 o 
 -10   3   5      143.45      149.11     18.36 o 
  -9   3   5      198.76      200.14     15.61 o 
  -8   3   5      379.35      367.98     20.12 o 
  -7   3   5      381.93      375.15     16.36 o 
  -6   3   5      943.10      874.60     23.92 o 
  -5   3   5      465.43      466.98     15.63 o 
  -4   3   5      993.00      912.01     35.40 o 
  -3   3   5      563.07      507.48     17.20 o 
  -2   3   5     1858.79     1744.22     44.34 o 
  -1   3   5      563.79      525.83     18.02 o 
   0   3   5      722.49      694.64     20.15 o 
   1   3   5       52.62       58.57     12.65 o 
   2   3   5      339.07      300.22     13.22 o 
   3   3   5      215.86      207.77     11.93 o 
   4   3   5      356.55      399.45     17.91 o 
   5   3   5       85.68      101.92     11.21 o 
   6   3   5       26.30       33.46     10.30 o 
   7   3   5       19.43       31.90     17.44 o 
 -12   4   5       18.34       15.84     15.59 o 
 -11   4   5       20.22       18.00     25.17 o 
 -10   4   5        9.30        3.12     11.59 o 
  -9   4   5      137.35      171.24     16.58 o 
  -8   4   5       12.15       22.25      8.17 o 
  -7   4   5      144.33      145.48     11.01 o 
  -6   4   5      314.02      296.92     14.03 o 
  -5   4   5        0.86       -4.57      4.76 o 
  -4   4   5        0.67        7.00      5.16 o 
  -3   4   5        4.93       10.83      7.06 o 
  -2   4   5      324.07      308.36     12.84 o 
  -1   4   5       38.68       48.62      5.39 o 
   0   4   5      120.64      122.89      9.69 o 
   1   4   5      130.09      128.38      9.93 o 
   2   4   5      322.97      298.38     13.33 o 
   3   4   5       21.32       30.62      7.99 o 
   4   4   5        9.10        7.92      6.77 o 
   5   4   5        0.34        8.99      8.24 o 
   6   4   5       15.89        6.22     11.32 o 
   7   4   5        0.16       -2.30     17.67 o 
 -11   5   5       59.08       43.16     18.57 o 
 -10   5   5      300.83      305.27     28.87 o 
  -9   5   5      640.74      642.79     30.28 o 
  -8   5   5        5.19       21.70     11.92 o 
  -7   5   5       16.17       27.02      7.08 o 
  -6   5   5      574.75      512.48     19.61 o 
  -5   5   5      687.99      672.46     20.29 o 
  -4   5   5      160.40      162.18     11.84 o 
  -3   5   5       90.92       86.40      9.20 o 
  -2   5   5      435.22      409.37     22.78 o 
  -1   5   5      288.18      267.85     17.77 o 
   0   5   5      813.40      819.62     22.89 o 
   1   5   5      502.43      495.79     17.43 o 
   2   5   5      185.33      158.80     11.38 o 
   3   5   5      106.43      102.20     10.66 o 
   4   5   5      497.68      506.17     20.90 o 
   5   5   5      251.32      235.85     18.19 o 
   6   5   5       18.41       18.12     15.80 o 
   7   5   5      206.60      185.43     33.58 o 
 -11   6   5        0.00       19.10     18.03 o 
 -10   6   5        7.59       39.40     18.16 o 
  -9   6   5       61.64       82.34     18.25 o 
  -8   6   5        9.35       21.94     13.20 o 
  -7   6   5       16.87       21.83      9.43 o 
  -6   6   5        4.65        3.32      7.98 o 
  -5   6   5      112.29      137.37     12.43 o 
  -4   6   5        4.52       12.25      6.10 o 
  -3   6   5       36.69       35.09      7.42 o 
  -2   6   5        4.09       18.84      9.35 o 
  -1   6   5        2.33        1.89      5.13 o 
   0   6   5        0.30        4.81      5.51 o 
   1   6   5        9.52        9.89      6.57 o 
   2   6   5      129.34      122.13     12.06 o 
   3   6   5        4.83       20.27      8.75 o 
   4   6   5        1.39       23.07     13.09 o 
   5   6   5        8.55       24.78     17.11 o 
   6   6   5        0.00        2.71     12.58 o 
 -10   7   5       93.63       92.49     22.61 o 
  -9   7   5      297.88      324.90     31.14 o 
  -8   7   5      187.25      179.27     29.35 o 
  -7   7   5      205.66      202.46     25.15 o 
  -6   7   5      228.90      224.95     13.51 o 
  -5   7   5      105.53       92.15      9.51 o 
  -4   7   5        8.92       17.87      6.55 o 
  -3   7   5      513.43      538.67     20.48 o 
  -2   7   5      509.83      536.74     19.88 o 
  -1   7   5      329.89      339.64     17.56 o 
   0   7   5      165.43      153.98     11.54 o 
   1   7   5      641.08      651.55     29.84 o 
   2   7   5      223.71      193.04     12.76 o 
   3   7   5      176.96      191.05     18.36 o 
   4   7   5      212.20      198.81     19.58 o 
   5   7   5      229.11      225.26     26.70 o 
   6   7   5      103.65       74.31     25.80 o 
 -10   8   5       19.84       36.97     19.41 o 
  -9   8   5       13.51       23.48     16.56 o 
  -8   8   5        4.23       11.43     20.02 o 
  -7   8   5       80.48       70.80     19.12 o 
  -6   8   5       91.84       46.41     14.07 o 
  -5   8   5       34.53       28.99      7.80 o 
  -4   8   5       80.61       73.68     10.40 o 
  -3   8   5       10.48       22.42      7.45 o 
  -2   8   5       48.05       59.63     10.37 o 
  -1   8   5       33.74       34.76      8.49 o 
   0   8   5      120.22      122.66     13.47 o 
   1   8   5       80.30       91.07     11.15 o 
   2   8   5        0.00        1.01      8.93 o 
   3   8   5       11.22       13.55      8.26 o 
   4   8   5       31.09       30.68     23.02 o 
   5   8   5       51.60       45.02     18.67 o 
  -9   9   5       44.96       62.42     20.05 o 
  -8   9   5      158.99      122.48     21.53 o 
  -7   9   5      165.44      168.23     21.87 o 
  -6   9   5      347.86      396.02     33.58 o 
  -5   9   5      267.96      258.36     22.28 o 
  -4   9   5      192.16      191.99     14.17 o 
  -3   9   5      228.54      230.26     16.56 o 
  -2   9   5      474.63      500.25     21.75 o 
  -1   9   5      739.78      734.96     26.76 o 
   0   9   5      394.45      408.65     22.53 o 
   1   9   5      200.85      169.62     20.41 o 
   2   9   5      189.32      192.89     16.94 o 
   3   9   5      230.28      183.92     20.00 o 
   4   9   5      156.57      161.60     23.18 o 
  -8  10   5        6.02       38.25     21.18 o 
  -7  10   5        3.13       36.16     17.20 o 
  -6  10   5        0.13       14.51     12.27 o 
  -5  10   5       54.40       76.19     16.44 o 
  -4  10   5        2.96        3.29      8.56 o 
  -3  10   5        5.17        2.22      8.10 o 
  -2  10   5       12.16       30.73     12.07 o 
  -1  10   5        3.64       21.80     11.19 o 
   0  10   5        5.64       38.47     12.42 o 
   1  10   5        4.16        5.53     10.18 o 
   2  10   5        0.05        4.90     13.36 o 
   3  10   5        1.54        6.04     13.04 o 
   4  10   5        3.85       -5.72     25.89 o 
  -7  11   5      125.74      106.11     21.37 o 
  -6  11   5       38.07       46.67     23.09 o 
  -5  11   5       72.90      118.52     25.57 o 
  -4  11   5      169.60      189.77     22.86 o 
  -3  11   5      107.18      135.82     17.19 o 
  -2  11   5       84.85       84.88     13.32 o 
  -1  11   5      145.47      141.15     16.83 o 
   0  11   5      119.09       96.14     15.40 o 
   1  11   5      112.94      128.71     19.26 o 
   2  11   5      282.91      279.76     35.45 o 
  -5  12   5       73.55       82.22     23.36 o 
  -4  12   5        1.22       42.51     23.79 o 
  -3  12   5       20.36       25.10     27.72 o 
  -2  12   5        3.21       -3.34     11.27 o 
  -1  12   5       20.15       -4.34     13.59 o 
   0  12   5       29.50       71.82     51.80 o 
   1  12   5        4.06      -11.80     20.62 o 
 -12   0   6       86.29       75.35     27.20 o 
 -11   0   6      348.91      382.04     42.26 o 
 -10   0   6      270.92      297.80     27.84 o 
  -9   0   6       39.09       43.54     13.99 o 
  -8   0   6      159.05      173.27     18.96 o 
  -7   0   6        1.55       18.46     21.57 o 
  -6   0   6      163.07      158.30     16.78 o 
  -5   0   6       56.81       78.50     42.10 o 
  -4   0   6      151.38      162.05     20.85 o 
  -3   0   6       18.74       56.27     45.22 o 
  -2   0   6      648.45      638.78     37.74 o 
  -1   0   6      229.18      228.91     25.22 o 
   0   0   6        2.42        1.51      9.40 o 
   1   0   6        1.54       44.26     30.93 o 
   2   0   6      507.20      534.23     55.20 o 
   3   0   6      363.13      314.75     30.59 o 
   4   0   6        1.21        5.96     13.06 o 
   5   0   6       51.78       48.19     36.75 o 
   6   0   6      291.05      287.17     39.61 o 
 -12   1   6        0.05       33.39     25.59 o 
 -11   1   6       10.05       22.52     13.79 o 
 -10   1   6       11.94       17.13     13.81 o 
  -9   1   6        0.49       14.25      8.95 o 
  -8   1   6        7.72       22.30     11.91 o 
  -7   1   6       38.77       49.88      9.59 o 
  -6   1   6       49.18       50.57      7.03 o 
  -5   1   6       41.91       57.10     10.98 o 
  -4   1   6       16.92        4.99      7.43 o 
  -3   1   6       15.24        9.97      7.72 o 
  -2   1   6      153.08      141.08     14.52 o 
  -1   1   6      238.48      235.05     17.16 o 
   0   1   6       48.43       31.88     10.86 o 
   1   1   6      163.62      161.94     22.81 o 
   2   1   6        4.90       -0.89      7.56 o 
   3   1   6        7.73       -2.30      8.07 o 
   4   1   6        2.30       -8.23      9.47 o 
   5   1   6       97.42       86.34     15.65 o 
   6   1   6       32.85       43.35     42.81 o 
 -12   2   6       15.63       32.11     35.06 o 
 -11   2   6       95.45      104.09     17.75 o 
 -10   2   6      100.85       97.32     15.74 o 
  -9   2   6      115.83      157.06     15.08 o 
  -8   2   6       73.99       85.88     11.18 o 
  -7   2   6       85.56       94.83      9.49 o 
  -6   2   6      214.62      219.93     11.64 o 
  -5   2   6      423.76      408.59     21.96 o 
  -4   2   6      104.23      121.74     13.41 o 
  -3   2   6       85.19      101.39     13.04 o 
  -2   2   6      639.80      718.63     29.51 o 
  -1   2   6     1254.49     1212.87     40.28 o 
   0   2   6      268.36      270.43     18.50 o 
   1   2   6       31.02       43.50     13.77 o 
   2   2   6       92.86      111.47     14.35 o 
   3   2   6      314.38      300.99     21.44 o 
   4   2   6      212.57      193.04     22.81 o 
   5   2   6      147.07      147.06     18.75 o 
   6   2   6       69.07       90.25     17.91 o 
 -11   3   6       21.49       -4.22     11.86 o 
 -10   3   6        4.31       17.30     11.90 o 
  -9   3   6       20.16       33.95     11.29 o 
  -8   3   6       21.69       22.68      8.30 o 
  -7   3   6       29.88       55.02      8.71 o 
  -6   3   6        3.55        8.30      6.25 o 
  -5   3   6       46.91       37.65      8.44 o 
  -4   3   6        0.22        6.87      8.19 o 
  -3   3   6       42.59       57.81     12.05 o 
  -2   3   6        0.40       14.61      8.57 o 
  -1   3   6      416.99      422.05     22.30 o 
   0   3   6       18.56       24.56     16.43 o 
   1   3   6        0.00       -2.00      7.31 o 
   2   3   6        6.58       11.48      9.14 o 
   3   3   6       86.28      103.61     14.63 o 
   4   3   6        0.81       -1.39      8.05 o 
   5   3   6        0.45       28.19     25.67 o 
   6   3   6        1.83       -1.63     16.65 o 
 -11   4   6       43.41       52.37     21.83 o 
 -10   4   6      107.69      111.98     17.50 o 
  -9   4   6      147.22      144.10     16.77 o 
  -8   4   6       32.46       59.96     14.69 o 
  -7   4   6      383.54      372.55     17.21 o 
  -6   4   6      269.24      250.01     19.97 o 
  -5   4   6      362.49      344.86     31.21 o 
  -4   4   6      104.07      103.29     14.25 o 
  -3   4   6      740.26      724.10     30.18 o 
  -2   4   6      312.71      269.11     22.34 o 
  -1   4   6      400.42      406.19     22.97 o 
   0   4   6      324.85      327.99     21.17 o 
   1   4   6      407.75      397.84     23.45 o 
   2   4   6      225.65      180.46     16.55 o 
   3   4   6      182.72      199.97     19.64 o 
   4   4   6      241.83      251.75     21.38 o 
   5   4   6       61.07       74.94     15.89 o 
   6   4   6       63.95      105.97     59.15 o 
 -11   5   6        7.27       39.67     21.64 o 
 -10   5   6        0.14       55.18     26.33 o 
  -9   5   6       23.61       24.23     14.19 o 
  -8   5   6       97.29      111.57     14.52 o 
  -7   5   6       12.83        6.98      6.71 o 
  -6   5   6        0.01       -0.05      6.40 o 
  -5   5   6        0.57        3.23      4.66 o 
  -4   5   6       83.74       78.17      9.85 o 
  -3   5   6        1.55        7.79      6.60 o 
  -2   5   6       17.85       39.17     11.70 o 
  -1   5   6        5.18       23.35     16.54 o 
   0   5   6      106.79       73.20     13.06 o 
   1   5   6        0.07        1.26      7.37 o 
   2   5   6       19.04       45.32     12.42 o 
   3   5   6        1.99       30.93     22.45 o 
   4   5   6        0.38        2.42     11.89 o 
   5   5   6        1.03       61.05     37.22 o 
 -10   6   6      279.20      252.71     29.63 o 
  -9   6   6      215.65      186.69     22.99 o 
  -8   6   6       92.65      100.43     14.73 o 
  -7   6   6      213.38      211.29     15.82 o 
  -6   6   6      410.50      379.31     18.27 o 
  -5   6   6      170.85      146.14     13.18 o 
  -4   6   6      236.84      229.30     15.97 o 
  -3   6   6      266.08      242.29     15.78 o 
  -2   6   6       71.44       82.19     11.17 o 
  -1   6   6        9.98       25.10     10.62 o 
   0   6   6      339.57      346.79     23.77 o 
   1   6   6      321.81      263.79     20.68 o 
   2   6   6      189.72      178.61     17.82 o 
   3   6   6      111.28      123.25     21.13 o 
   4   6   6      245.50      266.45     27.97 o 
   5   6   6       46.52       40.01     22.35 o 
 -10   7   6        9.99       39.29     25.11 o 
  -9   7   6        5.01       -2.85     11.43 o 
  -8   7   6       47.28       39.75     15.58 o 
  -7   7   6        0.01       30.08     14.61 o 
  -6   7   6        5.00       23.33      9.61 o 
  -5   7   6        0.63        8.83      7.71 o 
  -4   7   6        1.77       -0.67      5.66 o 
  -3   7   6        4.06       12.87     11.21 o 
  -2   7   6       12.29       14.74     17.18 o 
  -1   7   6        6.96        8.02      7.34 o 
   0   7   6      152.70      148.79     18.88 o 
   1   7   6       66.57       54.44     13.71 o 
   2   7   6        0.20       36.86     12.84 o 
   3   7   6        3.36        5.47     10.56 o 
   4   7   6       34.72       46.15     37.89 o 
  -9   8   6       58.91      108.96     29.28 o 
  -8   8   6      112.12      122.53     20.68 o 
  -7   8   6      331.89      300.32     26.97 o 
  -6   8   6      603.01      593.53     28.61 o 
  -5   8   6      199.98      203.20     15.86 o 
  -4   8   6      160.37      172.65     22.24 o 
  -3   8   6      170.71      183.80     16.18 o 
  -2   8   6      397.71      374.72     21.07 o 
  -1   8   6      384.84      378.82     21.82 o 
   0   8   6      244.00      209.05     17.21 o 
   1   8   6      111.39      120.95     16.65 o 
   2   8   6      112.76      126.05     20.82 o 
   3   8   6      310.21      333.51     40.91 o 
   4   8   6      152.20       94.91     30.25 o 
  -8   9   6        4.16       33.56     23.12 o 
  -7   9   6        5.39       37.68     31.79 o 
  -6   9   6        0.22       32.75     19.19 o 
  -5   9   6        4.19        5.47      9.47 o 
  -4   9   6        0.00        2.64      8.42 o 
  -3   9   6       17.03       23.01     10.84 o 
  -2   9   6        0.19        3.07      8.81 o 
  -1   9   6       15.17       16.08     11.88 o 
   0   9   6        4.16       -0.35      7.64 o 
   1   9   6        0.14       -1.60     12.24 o 
   2   9   6        1.55        4.26     22.25 o 
   3   9   6        8.05       48.97     39.82 o 
  -7  10   6      107.79      107.65     26.87 o 
  -6  10   6      131.35      120.98     27.89 o 
  -5  10   6      219.99      209.68     29.21 o 
  -4  10   6      234.40      284.12     39.60 o 
  -3  10   6      138.68      104.75     16.56 o 
  -2  10   6      153.85      126.96     16.12 o 
  -1  10   6      193.62      229.68     29.88 o 
   0  10   6       82.28       84.52     33.45 o 
   1  10   6      153.83      142.27     32.15 o 
   2  10   6      218.04      446.67    145.96 o 
  -5  11   6       42.44       88.60     34.29 o 
  -4  11   6       10.58       95.59     40.22 o 
  -3  11   6        5.88       53.97     19.81 o 
  -2  11   6       19.83        1.44     12.08 o 
  -1  11   6        0.09      -10.30     15.00 o 
   0  11   6        1.22       10.92     26.93 o 
 -11   1   7      116.72      173.11     31.53 o 
 -10   1   7      150.03      118.52     21.33 o 
  -9   1   7      308.33      317.25     27.39 o 
  -8   1   7      100.60       92.81     16.30 o 
  -7   1   7      211.56      240.99     20.87 o 
  -6   1   7      405.98      403.54     26.65 o 
  -5   1   7      507.02      473.26     30.07 o 
  -4   1   7       82.76       72.36     12.72 o 
  -3   1   7       88.29      100.28     14.60 o 
  -2   1   7      510.53      488.25     26.90 o 
  -1   1   7      497.00      473.38     31.60 o 
   0   1   7      277.21      278.44     22.27 o 
   1   1   7      159.75      207.29     19.32 o 
   2   1   7      400.73      388.87     26.09 o 
   3   1   7      268.73      310.08     25.84 o 
   4   1   7      115.00      108.68     19.61 o 
   5   1   7       38.30       61.73     21.80 o 
 -11   2   7        2.48       21.49     31.04 o 
 -10   2   7        4.82       21.37     16.29 o 
  -9   2   7        3.17       34.30     13.20 o 
  -8   2   7        7.21       64.92     18.98 o 
  -7   2   7      105.76      114.96     17.14 o 
  -6   2   7       51.57       65.73     14.12 o 
  -5   2   7       54.37       53.44     13.43 o 
  -4   2   7       18.30       20.63     10.87 o 
  -3   2   7      296.81      280.08     22.22 o 
  -2   2   7        7.17       20.36     10.19 o 
  -1   2   7        0.15       -3.06      8.07 o 
   0   2   7       19.03        9.47     10.11 o 
   1   2   7        2.94        3.31      8.68 o 
   2   2   7       32.56       42.39     14.37 o 
   3   2   7        0.14       15.83     11.73 o 
   4   2   7        3.30       -3.85     10.19 o 
 -11   3   7       25.95       74.33     40.13 o 
 -10   3   7       61.33       82.63     22.30 o 
  -9   3   7       14.56       35.25     17.26 o 
  -8   3   7      149.11      152.78     28.17 o 
  -7   3   7      236.15      239.26     22.50 o 
  -6   3   7      454.19      461.33     29.18 o 
  -5   3   7      120.17      104.69     15.81 o 
  -4   3   7      133.28      133.30     15.75 o 
  -3   3   7      282.88      245.59     20.62 o 
  -2   3   7      678.29      675.09     32.59 o 
  -1   3   7      526.28      495.41     27.57 o 
   0   3   7      304.77      319.56     25.87 o 
   1   3   7      259.55      236.97     20.75 o 
   2   3   7      265.04      288.54     23.51 o 
   3   3   7      254.55      237.32     23.26 o 
   4   3   7      169.07      159.67     21.77 o 
 -10   4   7       12.81       24.81     18.63 o 
  -9   4   7      101.62       97.70     23.20 o 
  -8   4   7      107.91      118.78     18.00 o 
  -7   4   7        1.79       13.03     17.87 o 
  -6   4   7        3.03        5.64     11.64 o 
  -5   4   7      213.18      222.75     20.59 o 
  -4   4   7       62.42       72.06     14.49 o 
  -3   4   7       11.07       30.42     20.53 o 
  -2   4   7        2.41       11.65     11.80 o 
  -1   4   7       11.04        9.42      9.83 o 
   0   4   7       24.89       52.25     14.30 o 
   1   4   7        8.22       19.27     11.22 o 
   2   4   7        5.48       22.17     11.53 o 
   3   4   7        4.55       18.61     11.99 o 
   4   4   7        3.33       22.51     13.70 o 
 -10   5   7      208.60      231.46     51.72 o 
  -9   5   7       66.88       69.86     22.16 o 
  -8   5   7       63.58       76.01     15.66 o 
  -7   5   7       88.46      106.54     24.22 o 
  -6   5   7      144.19      118.46     16.47 o 
  -5   5   7      152.41      165.78     19.10 o 
  -4   5   7      254.72      233.26     22.16 o 
  -3   5   7      270.39      254.94     22.46 o 
  -2   5   7       38.39       36.57     12.97 o 
  -1   5   7       61.64       85.85     14.79 o 
   0   5   7       65.83       60.42     14.34 o 
   1   5   7      196.09      208.00     20.83 o 
   2   5   7       80.02      110.56     16.90 o 
   3   5   7      111.41       97.56     17.45 o 
   4   5   7       57.75       94.53     26.91 o 
  -9   6   7        2.73      -10.50     23.44 o 
  -8   6   7        8.20       18.17     17.68 o 
  -7   6   7       14.85       33.01     12.65 o 
  -6   6   7       33.77       34.19     21.48 o 
  -5   6   7       81.10       63.12     20.13 o 
  -4   6   7        0.31        5.21     10.65 o 
  -3   6   7        1.78       34.58     12.74 o 
  -2   6   7        3.10       14.86     13.34 o 
  -1   6   7       30.93       52.98     14.23 o 
   0   6   7       14.54       35.83     13.10 o 
   1   6   7        1.32       21.44     13.67 o 
   2   6   7        0.03        4.01     10.59 o 
   3   6   7        1.19       -9.93     13.43 o 
  -9   7   7       28.91       83.27     41.17 o 
  -8   7   7       40.57       29.56     55.88 o 
  -7   7   7      208.59      202.72     33.37 o 
  -6   7   7      107.07       71.56     15.17 o 
  -5   7   7       64.38      100.40     16.95 o 
  -4   7   7       68.25       84.81     17.04 o 
  -3   7   7      173.61      134.08     19.14 o 
  -2   7   7      128.15      142.76     22.30 o 
  -1   7   7       74.12       87.56     17.69 o 
   0   7   7        6.54       -9.48     13.33 o 
   1   7   7        7.07       28.76     13.96 o 
   2   7   7       41.85       18.91     15.54 o 
  -8   8   7        9.40       41.48     66.59 o 
  -7   8   7        0.00       -0.45     18.78 o 
  -6   8   7        6.38       29.63     22.87 o 
  -5   8   7       27.68       33.19     13.76 o 
  -4   8   7        1.00       -3.62     11.05 o 
  -3   8   7        2.28        2.61     10.25 o 
  -2   8   7       13.74       27.27     14.30 o 
  -1   8   7        8.03       -3.12     10.02 o 
   0   8   7       15.99       32.78     28.53 o 
   1   8   7        1.99        7.83     14.71 o 
  -7   9   7       23.09      102.29     36.10 o 
  -6   9   7       62.45       84.02     32.11 o 
  -5   9   7      134.50       89.65     31.06 o 
  -4   9   7      121.97      103.27     20.25 o 
  -3   9   7       28.98       27.81     19.28 o 
  -2   9   7      125.37      145.11     20.73 o 
  -1   9   7      119.74       94.18     19.83 o 
   0   9   7      105.83       81.83     22.21 o 
  -4  10   7        1.17       23.39     58.79 o 
  -3  10   7        0.01        8.58     12.33 o 
  -2  10   7        2.67       11.94     17.13 o 
 -10   0   8      253.79      155.22     35.01 o 
  -9   0   8      130.46      133.61     32.49 o 
  -8   0   8      106.54      100.39     27.95 o 
  -7   0   8      231.54      220.05     48.55 o 
  -6   0   8      361.80      394.39     62.12 o 
  -5   0   8      410.78      405.11     46.83 o 
  -4   0   8      191.23      157.63     26.55 o 
  -3   0   8      184.15      185.29     49.69 o 
  -2   0   8       93.47       80.83     22.23 o 
  -1   0   8      120.32      112.89     27.13 o 
   0   0   8       27.17       40.31     19.73 o 
   1   0   8       24.12       19.60     18.50 o 
   2   0   8      183.13      144.09     31.13 o 
   3   0   8      202.87      221.21     48.55 o 
 -10   1   8        6.91       16.80     16.71 o 
  -9   1   8        7.67       46.26     20.23 o 
  -8   1   8       27.81       28.70     20.38 o 
  -7   1   8       16.04       41.67     15.37 o 
  -6   1   8       16.54       43.78     15.64 o 
  -5   1   8        9.88       42.47     19.51 o 
  -4   1   8       20.80       36.01     13.63 o 
  -3   1   8        3.80       19.91     12.06 o 
  -2   1   8       24.81       51.19     15.10 o 
  -1   1   8       25.09       25.67     13.11 o 
   0   1   8        3.24        4.08     15.66 o 
   1   1   8       12.23       20.80     13.67 o 
   2   1   8        1.21       26.44     15.65 o 
   3   1   8       23.89       18.16     17.72 o 
 -10   2   8       65.70       76.03     24.62 o 
  -9   2   8       52.27       70.42     18.97 o 
  -8   2   8       65.08       68.64     18.44 o 
  -7   2   8      215.02      208.96     23.44 o 
  -6   2   8      281.85      287.51     33.55 o 
  -5   2   8      223.72      253.12     23.85 o 
  -4   2   8      121.80      112.81     17.38 o 
  -3   2   8      151.19      162.71     20.28 o 
  -2   2   8      181.81      166.90     20.60 o 
  -1   2   8      234.21      195.90     21.84 o 
   0   2   8      145.00      157.99     20.38 o 
   1   2   8       78.50      115.37     20.16 o 
   2   2   8       93.60      112.37     20.85 o 
 -10   3   8        3.57      -11.72     16.99 o 
  -9   3   8       43.63       32.66     19.46 o 
  -8   3   8       14.32       25.60     15.59 o 
  -7   3   8       77.07       94.12     17.69 o 
  -6   3   8        5.12        7.02     12.87 o 
  -5   3   8       12.47       11.46     11.38 o 
  -4   3   8       10.03        0.80      9.07 o 
  -3   3   8        4.33        3.86     10.01 o 
  -2   3   8        5.10       -2.94     12.58 o 
  -1   3   8       37.58       42.64     15.35 o 
   0   3   8       20.35       17.12     12.53 o 
   1   3   8       17.58       30.87     14.49 o 
   2   3   8       11.45       -0.51     17.23 o 
  -9   4   8       24.73       10.17     29.55 o 
  -8   4   8       35.97       40.01     15.30 o 
  -7   4   8      129.14      149.68     28.42 o 
  -6   4   8      178.99      178.34     21.35 o 
  -5   4   8       41.91       44.70     15.03 o 
  -4   4   8       68.60       84.30     16.77 o 
  -3   4   8      159.08      197.58     23.78 o 
  -2   4   8      286.13      309.76     27.34 o 
  -1   4   8       86.15       91.59     18.63 o 
   0   4   8       52.05       35.14     21.25 o 
   1   4   8      115.07      102.49     19.81 o 
   2   4   8      111.05      148.08     30.49 o 
  -9   5   8        0.17       61.68     83.22 o 
  -8   5   8        0.65       16.59     19.87 o 
  -7   5   8       28.60       16.31     13.06 o 
  -6   5   8        4.39       22.68     14.58 o 
  -5   5   8        0.28       11.59     12.57 o 
  -4   5   8        0.01       11.30     12.01 o 
  -3   5   8        0.27      128.64     59.31 o 
  -2   5   8       13.24       17.80     12.60 o 
  -1   5   8        4.32       54.33     22.63 o 
   0   5   8       17.60       28.55     14.78 o 
   1   5   8       28.27       29.73     15.36 o 
  -8   6   8       91.73      107.93     33.91 o 
  -7   6   8       59.07       72.20     22.49 o 
  -6   6   8       67.92       69.15     17.35 o 
  -5   6   8       19.58       26.52     14.47 o 
  -4   6   8       61.43       76.31     17.72 o 
  -3   6   8      104.83       77.64     18.51 o 
  -2   6   8      156.50      214.83     24.89 o 
  -1   6   8       13.80        9.89     13.37 o 
   0   6   8       12.01       32.98     18.17 o 
   1   6   8       51.71       65.67     21.03 o 
  -7   7   8       10.96       39.74     49.85 o 
  -6   7   8        3.28       30.48     22.76 o 
  -5   7   8        0.06       18.54     14.55 o 
  -4   7   8        6.26        0.40     12.46 o 
  -3   7   8       25.28       55.34     21.12 o 
  -2   7   8       66.27       76.62     19.78 o 
  -1   7   8        7.94        9.80     13.19 o 
   0   7   8        0.98       24.55     15.09 o 
  -5   8   8       56.81       34.98     17.81 o 
  -4   8   8        4.40       26.49     19.15 o 
  -3   8   8       22.26       34.88     17.80 o 
  -2   8   8      105.46       91.12     20.76 o 
  -8   1   9       62.57       75.61     20.76 o 
  -7   1   9       25.19       41.98     16.88 o 
  -6   1   9       23.20        4.28     12.21 o 
  -5   1   9       65.33       77.59     19.11 o 
  -4   1   9      111.94       97.63     22.24 o 
  -3   1   9       45.24       28.85     17.58 o 
  -2   1   9       41.68       38.10     16.75 o 
  -1   1   9       86.01       85.09     20.58 o 
   0   1   9        2.31        2.50     11.79 o 
  -8   2   9        5.38       31.52     19.20 o 
  -7   2   9       19.35       37.56     17.23 o 
  -6   2   9        1.97       11.25     19.93 o 
  -5   2   9        8.23       19.01     16.86 o 
  -4   2   9       18.70       24.90     19.66 o 
  -3   2   9        1.22       18.80     17.00 o 
  -2   2   9        9.50       48.78     19.85 o 
  -1   2   9        9.40       13.11     13.65 o 
  -7   3   9       93.34       84.31     21.57 o 
  -6   3   9       75.50       92.90     20.02 o 
  -5   3   9       16.16       30.09     18.40 o 
  -4   3   9        6.88       31.62     17.85 o 
  -3   3   9       53.70       61.42     18.13 o 
  -2   3   9      129.98      164.62     24.56 o 
  -1   3   9       70.89       75.80     19.96 o 
  -7   4   9        0.01       15.27     14.90 o 
  -6   4   9        9.58        1.57     16.65 o 
  -5   4   9       17.34       37.09     28.65 o 
  -4   4   9       24.49       40.73     19.66 o 
  -3   4   9       19.37       14.14     14.80 o 
  -2   4   9        5.33       11.51     15.43 o 
  -5   5   9       31.48       37.31     18.26 o 
  -4   5   9       25.84       25.86     19.51 o 
  -3   5   9      137.76      141.14     23.49 o 
                                                 
